# Supplementary material for: Dichloridobis[2-(morpholin-4-yl)ethanamine-κ2 N,N′]cadmium
Source: Acta Crystallogr Sect E Struct Rep Online. 2011 Feb 2;67(Pt 3):m298. doi: 10.1107/S1600536811003709 (PMC3051921; doi:10.1107/S1600536811003709)
Supplement: Supplementary file 1 [file e-67-0m298-sup1.cif]

##############################################################################
###                                                                        ###
###        Electronic paper (Acta Crystallographica Section E)             ###
###                                                                        ###
##############################################################################
#                                                                            #
# This CIF contains the data in a paper accepted for publication in Acta     #
# Crystallographica Section E. It conforms to the requirements of Notes      #
# for Authors for Section E, and has been peer reviewed under the auspices   #
# of the IUCr Commission on Journals.                                        #
#                                                                            #
# Full details of the Crystallographic Information File format               #
# are given in the paper "The Crystallographic Information File (CIF):       #
# a New Standard Archive File for Crystallography" by S. R. Hall, F. H.      #
# Allen and I. D. Brown [Acta Cryst. (1991), A47, 655-685].                  #
#                                                                            #
# The current version of the core CIF dictionary is obtainable from          #
# ftp://ftp.iucr.org/pub/cif_core.dic. The current version number is 2.4.    #
#                                                                            #
# Software is freely available for graphical display of the structure(s) in  #
# this CIF.  For information consult the CIF home page http://www.iucr.org/  #
# cif/home.html                                                              #
#                                                                            #
# This file may be used for bona fide research purposes within the           #
# scientific community so long as proper attribution is given to the journal # 
# article from which it was obtained.                                        #
#                                                                            #
##############################################################################
                                             
data_I
_audit_creation_method     SHELXL-97
_chemical_name_systematic
;
Dichloridobis[2-(morpholin-4-yl)ethanamine-\k^2^<i>N</i>,<i>N</i>']cadmium
;
_chemical_name_common     ?
_chemical_formula_moiety     'C12 H28 Cd Cl2 N4 O2'
_chemical_formula_sum     'C12 H28 Cd Cl2 N4 O2'
_chemical_formula_iupac     '[Cd Cl2 (C6 H14 N2 O)2]'
_chemical_formula_weight     443.68
_chemical_melting_point     ?
_symmetry_cell_setting     orthorhombic
_symmetry_space_group_name_H-M     'P c c a'
_symmetry_space_group_name_Hall     '-P 2a 2ac'
loop_
    _symmetry_equiv_pos_as_xyz
    'x, y, z'
    'x+1/2, -y, -z+1/2'
    '-x, y, -z+1/2'
    '-x+1/2, -y, z'
    '-x, -y, -z'
    '-x-1/2, y, z-1/2'
    'x, -y, z-1/2'
    'x-1/2, y, -z'
_cell_length_a     19.6443(2)
_cell_length_b     10.61590(10)
_cell_length_c     8.35530(10)
_cell_angle_alpha     90.00
_cell_angle_beta     90.00
_cell_angle_gamma     90.00
_cell_volume     1742.43(3)
_cell_formula_units_Z     4
_cell_measurement_reflns_used     6671
_cell_measurement_theta_min     3.27
_cell_measurement_theta_max     30.39
_cell_measurement_temperature     100(2)
_exptl_crystal_description     plate
_exptl_crystal_colour     colorless
_exptl_crystal_size_max     0.18
_exptl_crystal_size_mid     0.16
_exptl_crystal_size_min     0.03
_exptl_crystal_density_diffrn     1.691
_exptl_crystal_density_meas     ?
_exptl_crystal_density_method     'not measured'
_exptl_crystal_F_000     904
_exptl_absorpt_coefficient_mu     1.569
_exptl_absorpt_correction_type     multi-scan
_exptl_absorpt_process_details     '(SADABS; Sheldrick, 1996)'
_exptl_absorpt_correction_T_min     0.7654
_exptl_absorpt_correction_T_max     0.9544
_exptl_special_details
;
;
_diffrn_ambient_temperature     100(2)
_diffrn_radiation_type     MoK\a
_diffrn_radiation_wavelength     0.71073
_diffrn_radiation_source     'fine-focus sealed tube'
_diffrn_radiation_monochromator     graphite
_diffrn_measurement_device_type     'Bruker APEXII CCD'
_diffrn_measurement_method     '\f and \w'
_diffrn_detector_area_resol_mean     ?
_diffrn_reflns_number     20511
_diffrn_reflns_av_R_equivalents     0.0261
_diffrn_reflns_av_sigmaI/netI     0.0131
_diffrn_reflns_theta_min     1.92
_diffrn_reflns_theta_max     27.49
_diffrn_reflns_theta_full     27.49
_diffrn_measured_fraction_theta_max     1.000
_diffrn_measured_fraction_theta_full     1.000
_diffrn_reflns_limit_h_min     -25
_diffrn_reflns_limit_h_max     24
_diffrn_reflns_limit_k_min     -13
_diffrn_reflns_limit_k_max     13
_diffrn_reflns_limit_l_min     -10
_diffrn_reflns_limit_l_max     10
_refine_special_details
;
Refinement of <i>F</i>^2^ against ALL reflections. The weighted <i>R</i>-factor
<i>wR</i> and goodness of fit <i>S</i> are based on <i>F</i>^2^, conventional
<i>R</i>-factors <i>R</i> are based on <i>F</i>, with <i>F</i> set to zero for
negative <i>F</i>^2^. The threshold expression of <i>F</i>^2^ >
\s(<i>F</i>^2^) is used only for calculating <i>R</i>-factors(gt) <i>etc</i>.
and is not relevant to the choice of reflections for refinement.
<i>R</i>-factors based on <i>F</i>^2^ are statistically about twice as large
as those based on <i>F</i>, and <i>R</i>- factors based on ALL data will be
even larger.
;
_reflns_number_total     2009
_reflns_number_gt     1619
_reflns_threshold_expression     I>2sigma(I)
_refine_ls_structure_factor_coef     Fsqd
_refine_ls_matrix_type     full
_refine_ls_R_factor_all     0.0475
_refine_ls_R_factor_gt     0.0389
_refine_ls_wR_factor_gt     0.0746
_refine_ls_wR_factor_ref     0.0777
_refine_ls_goodness_of_fit_ref     1.277
_refine_ls_restrained_S_all     1.276
_refine_ls_number_reflns     2009
_refine_ls_number_parameters     103
_refine_ls_number_restraints     2
_refine_ls_hydrogen_treatment     mixed
_refine_ls_weighting_scheme     calc
_refine_ls_weighting_details
              'w=1/[\s^2^(Fo^2^)+(0.0000P)^2^+9.8151P] where P=(Fo^2^+2Fc^2^)/3'
_atom_sites_solution_hydrogens     geom
_atom_sites_solution_primary     direct
_atom_sites_solution_secondary     difmap
_refine_ls_shift/su_max     0.000
_refine_ls_shift/su_mean     0.000
_refine_diff_density_max     1.003
_refine_diff_density_min     -1.062
_refine_ls_extinction_method     none
_refine_ls_extinction_coef     ?
loop_
    _atom_type_symbol
    _atom_type_description
    _atom_type_scat_dispersion_real
    _atom_type_scat_dispersion_imag
    _atom_type_scat_source
    'C' 'C' 0.0033 0.0016
                         'International Tables Vol C Tables 4.2.6.8 and 6.1.1.4'
    'H' 'H' 0.0000 0.0000
                         'International Tables Vol C Tables 4.2.6.8 and 6.1.1.4'
    'N' 'N' 0.0061 0.0033
                         'International Tables Vol C Tables 4.2.6.8 and 6.1.1.4'
    'O' 'O' 0.0106 0.0060
                         'International Tables Vol C Tables 4.2.6.8 and 6.1.1.4'
    'Cl' 'Cl' 0.1484 0.1585
                         'International Tables Vol C Tables 4.2.6.8 and 6.1.1.4'
    'Cd' 'Cd' -0.8075 1.2024
                         'International Tables Vol C Tables 4.2.6.8 and 6.1.1.4'
_computing_data_collection     'APEX2 (Bruker, 2007)'
_computing_cell_refinement     'SAINT (Bruker, 2007)'
_computing_data_reduction     'SAINT (Bruker, 2007)'
_computing_structure_solution     'SHELXS97 (Sheldrick, 2008)'
_computing_structure_refinement     'SHELXL97 (Sheldrick, 2008)'
_computing_molecular_graphics     'X-SEED (Barbour, 2001)'
_computing_publication_material
                        'SHELXL97 (Sheldrick, 2008) and publCIF (Westrip, 2010)'
loop_
    _atom_site_type_symbol
    _atom_site_label
    _atom_site_fract_x
    _atom_site_fract_y
    _atom_site_fract_z
    _atom_site_U_iso_or_equiv
    _atom_site_adp_type
    _atom_site_calc_flag
    _atom_site_refinement_flags
    _atom_site_occupancy
    _atom_site_disorder_assembly
    _atom_site_disorder_group
    Cd Cd1 0.5000 0.74719(3) 0.2500 0.01253(10) Uani d S 1 . .
    Cl Cl1 0.5000 0.49837(12) 0.2500 0.0181(3) Uani d S 1 . .
    Cl Cl2 0.5000 0.99440(12) 0.2500 0.0173(3) Uani d S 1 . .
    O O1 0.31029(15) 0.7816(3) -0.0516(3) 0.0249(7) Uani d . 1 . .
    N N1 0.37113(16) 0.7319(3) 0.2563(4) 0.0182(6) Uani d . 1 . .
    N N2 0.47563(16) 0.7529(3) 0.5179(3) 0.0112(6) Uani d D 1 . .
    H H2C 0.497(2) 0.815(3) 0.566(5) 0.013 Uiso d D 1 . .
    H H2D 0.491(2) 0.682(3) 0.565(5) 0.013 Uiso d D 1 . .
    C C1 0.3397(2) 0.6315(4) 0.1558(5) 0.0213(9) Uani d . 1 . .
    H H1A 0.2916 0.6197 0.1878 0.026 Uiso calc R 1 . .
    H H1B 0.3640 0.5509 0.1736 0.026 Uiso calc R 1 . .
    C C2 0.3431(2) 0.6660(4) -0.0196(5) 0.0256(9) Uani d . 1 . .
    H H2A 0.3913 0.6719 -0.0529 0.031 Uiso calc R 1 . .
    H H2B 0.3213 0.5986 -0.0836 0.031 Uiso calc R 1 . .
    C C3 0.3403(2) 0.8793(4) 0.0428(5) 0.0212(9) Uani d . 1 . .
    H H3A 0.3166 0.9597 0.0206 0.025 Uiso calc R 1 . .
    H H3B 0.3886 0.8895 0.0114 0.025 Uiso calc R 1 . .
    C C4 0.3365(2) 0.8516(4) 0.2191(5) 0.0213(9) Uani d . 1 . .
    H H4A 0.3583 0.9210 0.2796 0.026 Uiso calc R 1 . .
    H H4B 0.2882 0.8465 0.2524 0.026 Uiso calc R 1 . .
    C C5 0.3615(2) 0.6927(4) 0.4264(5) 0.0217(9) Uani d . 1 . .
    H H5A 0.3753 0.6035 0.4383 0.026 Uiso calc R 1 . .
    H H5B 0.3126 0.6990 0.4542 0.026 Uiso calc R 1 . .
    C C6 0.4020(2) 0.7721(4) 0.5403(5) 0.0210(9) Uani d . 1 . .
    H H6A 0.3909 0.8620 0.5230 0.025 Uiso calc R 1 . .
    H H6B 0.3894 0.7501 0.6516 0.025 Uiso calc R 1 . .
loop_
    _atom_site_aniso_label
    _atom_site_aniso_U_11
    _atom_site_aniso_U_22
    _atom_site_aniso_U_33
    _atom_site_aniso_U_12
    _atom_site_aniso_U_13
    _atom_site_aniso_U_23
    Cd1 0.01464(18) 0.01259(17) 0.01036(17) 0.000 0.00092(15) 0.000
    Cl1 0.0252(7) 0.0131(5) 0.0161(6) 0.000 -0.0003(6) 0.000
    Cl2 0.0234(6) 0.0130(5) 0.0155(6) 0.000 -0.0011(5) 0.000
    O1 0.0217(15) 0.0351(17) 0.0178(14) 0.0025(13) -0.0058(12) 0.0038(13)
    N1 0.0172(14) 0.0242(17) 0.0133(14) -0.0006(13) 0.0010(13) 0.0038(16)
    N2 0.0181(14) 0.0074(13) 0.0082(13) 0.0010(12) -0.0001(11) -0.0005(12)
    C1 0.0172(19) 0.0103(17) 0.036(3) -0.0043(15) -0.0047(18) 0.0025(18)
    C2 0.023(2) 0.028(2) 0.026(2) -0.0008(18) -0.0047(18) -0.0127(19)
    C3 0.018(2) 0.019(2) 0.026(2) -0.0005(16) -0.0020(17) 0.0088(17)
    C4 0.0158(18) 0.0178(19) 0.030(2) 0.0017(15) -0.0001(17) -0.0073(17)
    C5 0.023(2) 0.024(2) 0.017(2) -0.0008(17) 0.0024(16) 0.0048(17)
    C6 0.019(2) 0.032(2) 0.0114(17) 0.0013(17) 0.0030(15) 0.0007(17)
_geom_special_details
;
All e.s.d.'s (except the e.s.d. in the dihedral angle between two l.s. planes)
are estimated using the full covariance matrix. The cell e.s.d.'s are taken
into account individually in the estimation of e.s.d.'s in distances, angles
and torsion angles; correlations between e.s.d.'s in cell parameters are only
used when they are defined by crystal symmetry. An approximate (isotropic)
treatment of cell e.s.d.'s is used for estimating e.s.d.'s involving l.s.
planes.
;
loop_
    _geom_bond_atom_site_label_1
    _geom_bond_atom_site_label_2
    _geom_bond_site_symmetry_2
    _geom_bond_distance
    _geom_bond_publ_flag
    Cd1 N2 . 2.290(3) y
    Cd1 N2 3_655 2.290(3) ?
    Cd1 N1 . 2.537(3) y
    Cd1 N1 3_655 2.537(3) ?
    Cd1 Cl2 . 2.6244(13) y
    Cd1 Cl1 . 2.6414(14) y
    O1 C2 . 1.411(5) ?
    O1 C3 . 1.430(5) ?
    N1 C4 . 1.475(5) ?
    N1 C1 . 1.490(5) ?
    N1 C5 . 1.493(5) ?
    N2 C6 . 1.472(5) ?
    N2 H2C . 0.88(3) ?
    N2 H2D . 0.90(3) ?
    C1 C2 . 1.513(6) ?
    C1 H1A . 0.9900 ?
    C1 H1B . 0.9900 ?
    C2 H2A . 0.9900 ?
    C2 H2B . 0.9900 ?
    C3 C4 . 1.503(6) ?
    C3 H3A . 0.9900 ?
    C3 H3B . 0.9900 ?
    C4 H4A . 0.9900 ?
    C4 H4B . 0.9900 ?
    C5 C6 . 1.500(6) ?
    C5 H5A . 0.9900 ?
    C5 H5B . 0.9900 ?
    C6 H6A . 0.9900 ?
    C6 H6B . 0.9900 ?
loop_
    _geom_angle_atom_site_label_1
    _geom_angle_atom_site_label_2
    _geom_angle_atom_site_label_3
    _geom_angle_site_symmetry_1
    _geom_angle_site_symmetry_3
    _geom_angle
    _geom_angle_publ_flag
    N2 Cd1 N2 . 3_655 176.95(15) ?
    N2 Cd1 N1 . . 76.88(11) ?
    N2 Cd1 N1 3_655 . 103.32(11) ?
    N2 Cd1 N1 . 3_655 103.32(11) ?
    N2 Cd1 N1 3_655 3_655 76.88(11) ?
    N1 Cd1 N1 . 3_655 172.65(15) ?
    N2 Cd1 Cl2 . . 88.47(8) ?
    N2 Cd1 Cl2 3_655 . 88.47(8) ?
    N1 Cd1 Cl2 . . 93.68(8) ?
    N1 Cd1 Cl2 3_655 . 93.68(8) ?
    N2 Cd1 Cl1 . . 91.53(8) ?
    N2 Cd1 Cl1 3_655 . 91.53(8) ?
    N1 Cd1 Cl1 . . 86.32(8) ?
    N1 Cd1 Cl1 3_655 . 86.32(8) ?
    Cl2 Cd1 Cl1 . . 180.0 ?
    C2 O1 C3 . . 109.8(3) ?
    C4 N1 C1 . . 107.9(3) ?
    C4 N1 C5 . . 112.5(3) ?
    C1 N1 C5 . . 106.5(3) ?
    C4 N1 Cd1 . . 113.6(2) ?
    C1 N1 Cd1 . . 116.6(2) ?
    C5 N1 Cd1 . . 99.4(2) ?
    C6 N2 Cd1 . . 109.5(2) ?
    C6 N2 H2C . . 108(3) ?
    Cd1 N2 H2C . . 111(3) ?
    C6 N2 H2D . . 113(3) ?
    Cd1 N2 H2D . . 110(3) ?
    H2C N2 H2D . . 106(4) ?
    N1 C1 C2 . . 110.7(3) ?
    N1 C1 H1A . . 109.5 ?
    C2 C1 H1A . . 109.5 ?
    N1 C1 H1B . . 109.5 ?
    C2 C1 H1B . . 109.5 ?
    H1A C1 H1B . . 108.1 ?
    O1 C2 C1 . . 112.0(3) ?
    O1 C2 H2A . . 109.2 ?
    C1 C2 H2A . . 109.2 ?
    O1 C2 H2B . . 109.2 ?
    C1 C2 H2B . . 109.2 ?
    H2A C2 H2B . . 107.9 ?
    O1 C3 C4 . . 112.2(3) ?
    O1 C3 H3A . . 109.2 ?
    C4 C3 H3A . . 109.2 ?
    O1 C3 H3B . . 109.2 ?
    C4 C3 H3B . . 109.2 ?
    H3A C3 H3B . . 107.9 ?
    N1 C4 C3 . . 110.6(3) ?
    N1 C4 H4A . . 109.5 ?
    C3 C4 H4A . . 109.5 ?
    N1 C4 H4B . . 109.5 ?
    C3 C4 H4B . . 109.5 ?
    H4A C4 H4B . . 108.1 ?
    N1 C5 C6 . . 112.4(3) ?
    N1 C5 H5A . . 109.1 ?
    C6 C5 H5A . . 109.1 ?
    N1 C5 H5B . . 109.1 ?
    C6 C5 H5B . . 109.1 ?
    H5A C5 H5B . . 107.9 ?
    N2 C6 C5 . . 111.3(3) ?
    N2 C6 H6A . . 109.4 ?
    C5 C6 H6A . . 109.4 ?
    N2 C6 H6B . . 109.4 ?
    C5 C6 H6B . . 109.4 ?
    H6A C6 H6B . . 108.0 ?
loop_
    _geom_hbond_atom_site_label_D
    _geom_hbond_atom_site_label_H
    _geom_hbond_atom_site_label_A
    _geom_hbond_site_symmetry_A
    _geom_hbond_distance_DH
    _geom_hbond_distance_HA
    _geom_hbond_distance_DA
    _geom_hbond_angle_DHA
    N2 H2C Cl2 5_676 0.88(3) 2.54(3) 3.344(3) 152(4)
    N2 H2D Cl1 5_666 0.90(3) 2.46(3) 3.333(3) 161(4)
    C1 H1B Cl1 . 0.99 2.80 3.540(4) 132
    C5 H5B O1 6_656 0.99 2.57 3.509(5) 158
data_global
_journal_date_recd_electronic     2011-01-25
_journal_date_accepted     2011-01-28
_journal_name_full     'Acta Crystallographica, Section E'
_journal_year     2011
_journal_volume     67
_journal_issue      3
_journal_page_first     m298
_journal_page_last     m298
_journal_paper_category     QM
_journal_coeditor_code     SI2331
_publ_contact_author_name     'Hamid Khaledi'
_publ_contact_author_address
;
Department of Chemistry, University of Malaya, 50603 Kuala Lumpur, Malaysia
;
_publ_contact_author_email     'khaledi@siswa.um.edu.my'
_publ_contact_author_fax     '603-79674193'
_publ_contact_author_phone     '603-79674246'
_publ_section_title
;
Dichloridobis[2-(morpholin-4-yl)ethanamine-\k^2^<i>N</i>,<i>N</i>']cadmium
;
loop_
    _publ_author_name
    _publ_author_footnote
    _publ_author_address
    'Suleiman Gwaram, Nura' .
;
Department of Chemistry, University of Malaya, 50603 Kuala Lumpur, Malaysia
;
    'Khaledi, Hamid' .
;
Department of Chemistry, University of Malaya, 50603 Kuala Lumpur, Malaysia
;
    'Mohd Ali, Hapipah' .
;
Department of Chemistry, University of Malaya, 50603 Kuala Lumpur, Malaysia
;
