# Supplementary material for: Dichloridobis[2-(morpholin-4-yl)ethanamine-κ2 N,N′]cadmium
Source: Acta Crystallogr Sect E Struct Rep Online. 2011 Feb 2;67(Pt 3):m298. doi: 10.1107/S1600536811003709 (PMC3051921; doi:10.1107/S1600536811003709)
Supplement: Supplementary file 2 [file e-67-0m298-Isup2.hkl]

# 
# h,k,l, Fc-squared, Fo-squared, sigma(Fo-squared) and status flag 
# 
data_I
_shelx_title ' 1 in Pcca' 
_shelx_refln_list_code          4 
_shelx_F_calc_maximum      459.11 
_exptl_crystal_F_000       904.00 
_reflns_d_resolution_high  0.7699 
 
loop_ 
 _symmetry_equiv_pos_as_xyz 
 'x, y, z' 
 'x+1/2, -y, -z+1/2' 
 '-x, y, -z+1/2' 
 '-x+1/2, -y, z' 
 '-x, -y, -z' 
 '-x-1/2, y, z-1/2' 
 'x, -y, z-1/2' 
 'x-1/2, y, -z' 
 
_cell_length_a    19.6443 
_cell_length_b    10.6159 
_cell_length_c     8.3553 
_cell_angle_alpha  90.000 
_cell_angle_beta   90.000 
_cell_angle_gamma  90.000 
 
_shelx_F_squared_multiplier     1.000 
 
loop_ 
 _refln_index_h 
 _refln_index_k 
 _refln_index_l 
 _refln_F_squared_calc 
 _refln_F_squared_meas 
 _refln_F_squared_sigma 
 _refln_observed_status 
   2   0   0    57498.19    54401.39    840.32 o 
   4   0   0     8536.76     8663.15     68.04 o 
   6   0   0   210783.83   203634.61   1780.12 o 
   8   0   0    66435.13    67241.80    590.12 o 
  10   0   0    34237.53    34864.39    343.20 o 
  12   0   0    40251.58    40367.73    397.42 o 
  14   0   0    21301.91    21532.22    347.24 o 
  16   0   0    12351.74    12208.37    214.81 o 
  18   0   0    13384.61    13180.57    233.95 o 
  20   0   0    12051.41    12131.33    239.35 o 
  22   0   0     5552.87     5772.02    131.56 o 
  24   0   0     6579.12     6570.20    149.24 o 
   0   1   0        2.46       -6.24      6.24 o 
   2   1   0       64.52       38.00      4.51 o 
   4   1   0      132.84       68.94      5.25 o 
   6   1   0       10.09        6.62      5.54 o 
   8   1   0      618.79      513.94     10.58 o 
  10   1   0      181.42      146.79      7.87 o 
  12   1   0       99.37       96.68     10.25 o 
  14   1   0      226.00      172.98     14.12 o 
  16   1   0       10.07       -3.66     17.88 o 
  18   1   0       28.88       10.06     15.08 o 
  20   1   0        0.19       -8.72     16.01 o 
  22   1   0        9.66       -7.88     17.40 o 
  24   1   0        0.60       -6.38     18.76 o 
   0   2   0    98609.39    94535.85   5653.66 o 
   2   2   0     4267.48     3552.16     81.58 o 
   4   2   0       71.31      140.13     15.26 o 
   6   2   0    13605.43    13686.98    126.10 o 
   8   2   0     6508.18     6659.11     61.81 o 
  10   2   0     5882.06     5615.34     51.41 o 
  12   2   0     1169.13     1156.36     24.48 o 
  14   2   0      976.02     1019.49     21.23 o 
  16   2   0     1778.63     1732.51     57.11 o 
  18   2   0      140.23      113.09     16.39 o 
  20   2   0      848.14      877.27     33.38 o 
  22   2   0     1118.43     1143.57     38.40 o 
  24   2   0      323.03      300.83     28.36 o 
   0   3   0      451.81      222.46     10.85 o 
   2   3   0      105.41       80.62      7.62 o 
   4   3   0      886.11      645.69     16.00 o 
   6   3   0      487.01      379.49     12.14 o 
   8   3   0     2108.17     1927.03     24.79 o 
  10   3   0      975.65      848.32     16.68 o 
  12   3   0       57.33       43.94      7.93 o 
  14   3   0      963.25      853.46     20.83 o 
  16   3   0       23.58       22.82     13.64 o 
  18   3   0        7.87        7.14     13.54 o 
  20   3   0        9.98       -6.66     15.15 o 
  22   3   0       35.50        1.80     20.43 o 
  24   3   0       20.98      -10.08     29.44 o 
   0   4   0    66489.95    68713.84    854.03 o 
   2   4   0    92320.86    92766.91    994.83 o 
   4   4   0    72228.70    73228.37    769.01 o 
   6   4   0    27716.54    27511.03    268.52 o 
   8   4   0    48419.80    48704.48    431.05 o 
  10   4   0    56682.99    56830.84    462.39 o 
  12   4   0    10430.48    10311.94     95.66 o 
  14   4   0    15289.32    15187.72    138.19 o 
  16   4   0    25927.78    25713.60    243.00 o 
  18   4   0     4126.61     4229.54    109.30 o 
  20   4   0     6830.35     6854.48     91.64 o 
  22   4   0    12688.39    12722.03    149.08 o 
  24   4   0     2833.77     2915.94     64.93 o 
   0   5   0      522.68      368.71     21.66 o 
   2   5   0      330.03      313.28     13.53 o 
   4   5   0      919.74      835.96     21.42 o 
   6   5   0      616.03      558.04     18.46 o 
   8   5   0     2859.52     2607.11     35.10 o 
  10   5   0     1240.68     1199.97     24.65 o 
  12   5   0        0.34        9.37      9.44 o 
  14   5   0     1040.63     1021.25     26.05 o 
  16   5   0        8.00        8.71     12.53 o 
  18   5   0       57.29       71.87     16.78 o 
  20   5   0        0.62      -14.65     14.65 o 
  22   5   0        5.90       23.42     17.93 o 
   0   6   0     5146.69     5198.40    132.78 o 
   2   6   0     6551.09     6706.73     79.43 o 
   4   6   0     3922.24     3905.80     47.17 o 
   6   6   0      711.95      634.63     16.98 o 
   8   6   0     3501.23     3568.89     40.23 o 
  10   6   0     5331.96     5331.64     61.49 o 
  12   6   0       99.72      121.68     12.78 o 
  14   6   0      371.99      422.60     20.49 o 
  16   6   0     1979.85     2118.26     42.28 o 
  18   6   0       65.28      101.76     17.69 o 
  20   6   0      259.71      278.90     23.43 o 
  22   6   0     1044.40     1063.98     40.21 o 
   0   7   0       16.91        1.25     10.07 o 
   2   7   0      282.06      291.87     14.52 o 
   4   7   0       15.35       14.30      8.21 o 
   6   7   0      190.51      198.54     11.26 o 
   8   7   0     1462.58     1400.05     25.15 o 
  10   7   0      225.39      219.55     13.74 o 
  12   7   0        0.92        0.99     10.09 o 
  14   7   0      586.71      589.55     22.76 o 
  16   7   0      184.69      207.09     48.81 o 
  18   7   0      153.15      166.78     25.51 o 
  20   7   0       39.54       49.61     20.13 o 
   0   8   0    40872.74    38933.26    500.32 o 
   2   8   0    26427.31    26704.95    292.76 o 
   4   8   0    21210.79    21714.42    268.77 o 
   6   8   0    27459.52    26394.01    282.64 o 
   8   8   0    18952.62    18831.63    211.92 o 
  10   8   0    14891.05    14818.03    155.69 o 
  12   8   0    16875.09    16896.58    160.84 o 
  14   8   0     8721.42     8621.18    116.91 o 
  16   8   0     5594.68     5985.92    105.58 o 
  18   8   0     9394.34     9872.32    156.03 o 
  20   8   0     5194.59     5259.04     89.14 o 
   0   9   0       52.88       68.22     19.83 o 
   2   9   0      382.35      359.36     23.61 o 
   4   9   0      288.08      286.77     21.63 o 
   6   9   0       52.31       49.34     14.57 o 
   8   9   0      769.73      745.02     26.26 o 
  10   9   0        7.88        2.91     13.61 o 
  12   9   0        1.62      -12.52     12.52 o 
  14   9   0      376.36      381.70     22.88 o 
  16   9   0      444.86      511.86     29.71 o 
  18   9   0      138.78      112.55     21.50 o 
   0  10   0     3071.56     2387.69     61.76 o 
   2  10   0     1711.12     1651.83     46.43 o 
   4  10   0     1123.13     1196.57     66.67 o 
   6  10   0     2052.93     1794.99     45.13 o 
   8  10   0      989.05      868.06     29.23 o 
  10  10   0      442.20      473.07     36.83 o 
  12  10   0     1318.42     1424.51     58.59 o 
  14  10   0      245.54      289.37     24.13 o 
  16  10   0       42.69       47.70     20.73 o 
   0  11   0       34.48      -12.49     27.06 o 
   2  11   0      228.38      227.67     22.41 o 
   4  11   0      199.96      156.45     18.79 o 
   6  11   0       47.64       49.07     18.40 o 
   8  11   0      390.24      481.41     27.45 o 
  10  11   0       14.02       16.22     15.35 o 
  12  11   0        8.84       11.17     13.13 o 
  14  11   0      239.39      240.90     32.30 o 
   0  12   0     9621.77     8880.95    224.78 o 
   2  12   0    14240.79    13781.69    169.97 o 
   4  12   0    13013.04    12443.20    156.22 o 
   6  12   0     8273.74     8390.05    116.86 o 
   8  12   0    10288.05     9749.99    136.09 o 
  10  12   0     8304.13     7662.14    110.32 o 
  12  12   0     5295.00     5819.77     85.38 o 
   0  13   0       26.82       97.01     41.63 o 
   2  13   0      201.73      212.06     20.53 o 
   4  13   0      200.09      184.69     21.64 o 
   6  13   0      161.82      206.70     22.79 o 
   8  13   0      284.38      390.63     27.81 o 
   1   1   1    54728.62    56216.23    291.78 o 
   2   1   1      564.28      586.02      6.53 o 
   3   1   1     4518.70     4448.80     26.12 o 
   4   1   1    21191.73    21574.39    145.61 o 
   5   1   1    22031.64    21436.38    122.69 o 
   6   1   1      552.01      625.57      8.45 o 
   7   1   1    46529.22    47150.08    275.64 o 
   8   1   1      615.02      615.47      7.75 o 
   9   1   1    13281.53    13144.00     70.47 o 
  10   1   1     6123.78     6566.34     41.57 o 
  11   1   1     6672.26     6379.82     41.15 o 
  12   1   1      367.95      419.12      9.54 o 
  13   1   1    16077.14    16322.16     98.14 o 
  14   1   1       64.07       77.74      7.09 o 
  15   1   1     9956.59    10023.25     78.76 o 
  16   1   1      307.87      392.38     15.19 o 
  17   1   1     7513.09     7256.34     69.19 o 
  18   1   1       32.24       77.58     11.30 o 
  19   1   1     5868.97     5772.60     60.28 o 
  20   1   1      195.32      247.60     16.46 o 
  21   1   1     2534.58     2681.20     43.51 o 
  22   1   1        4.80       32.71     12.87 o 
  23   1   1     4729.55     4893.03     64.39 o 
  24   1   1      426.28      613.32     25.12 o 
  25   1   1     3844.78     3759.10     53.13 o 
   1   2   1       89.77       22.36      5.11 o 
   2   2   1      202.13       79.51      6.08 o 
   3   2   1        6.10       -4.11      4.11 o 
   4   2   1      669.04      460.73      9.78 o 
   5   2   1      163.08      102.36      5.58 o 
   6   2   1       35.01       16.95      4.35 o 
   7   2   1       22.03       -4.24      4.24 o 
   8   2   1       66.55       31.69      5.09 o 
   9   2   1      255.58      211.68      6.45 o 
  10   2   1        1.05       -3.27      3.27 o 
  11   2   1       63.90       44.49      4.61 o 
  12   2   1        5.42        0.00      3.91 o 
  13   2   1       53.58       40.62      5.91 o 
  14   2   1      252.44      224.70      9.82 o 
  15   2   1      208.56      192.75     10.60 o 
  16   2   1       44.95       16.00      9.90 o 
  17   2   1        2.63       -4.21      9.42 o 
  18   2   1      105.47      104.85     13.65 o 
  19   2   1       52.07       46.69     11.17 o 
  20   2   1       77.23       38.71     12.14 o 
  21   2   1       62.37       50.10     13.09 o 
  22   2   1        0.09      -11.41     11.41 o 
  23   2   1        2.15      -12.26     12.26 o 
  24   2   1        8.96       -4.75     13.53 o 
  25   2   1        9.56      -12.75     12.75 o 
   1   3   1    19623.32    20381.33    116.95 o 
   2   3   1     5034.43     5222.83     35.17 o 
   3   3   1    28686.64    29116.17    203.36 o 
   4   3   1     1032.94     1036.08     12.88 o 
   5   3   1    11648.42    11398.80     78.27 o 
   6   3   1      453.74      490.45     10.15 o 
   7   3   1    20396.06    20321.33    142.81 o 
   8   3   1     1687.00     1787.87     20.81 o 
   9   3   1    21350.31    21225.50    148.14 o 
  10   3   1      598.42      683.65     12.21 o 
  11   3   1     6883.96     6694.42     45.48 o 
  12   3   1        6.32        5.02      5.16 o 
  13   3   1     7439.84     7455.43     53.72 o 
  14   3   1     2104.08     2023.56     22.55 o 
  15   3   1    12708.29    12564.34     93.36 o 
  16   3   1        0.30       11.53      8.93 o 
  17   3   1     7197.14     6927.74     60.05 o 
  18   3   1      253.47      269.27     14.23 o 
  19   3   1     2649.42     2611.46     36.53 o 
  20   3   1      163.76      186.57     14.53 o 
  21   3   1     4045.30     4134.67     62.45 o 
  22   3   1        9.34       16.13     12.85 o 
  23   3   1     4475.15     4540.98     61.94 o 
  24   3   1        3.25       40.03     15.12 o 
   1   4   1     1272.02     1085.41     15.83 o 
   2   4   1        9.31       -4.56      4.56 o 
   3   4   1        2.55       -4.03      4.03 o 
   4   4   1      873.20      742.82     10.31 o 
   5   4   1       54.99       42.65      5.69 o 
   6   4   1      285.58      275.02      8.80 o 
   7   4   1      630.44      572.19     11.46 o 
   8   4   1        7.94       -5.56      5.56 o 
   9   4   1      570.21      529.39     13.18 o 
  10   4   1       10.56       -6.08      6.16 o 
  11   4   1       36.49       36.89      7.45 o 
  12   4   1       10.64       16.58      7.23 o 
  13   4   1        3.33       14.02      6.12 o 
  14   4   1      802.95      723.45     15.45 o 
  15   4   1      601.42      589.77     17.84 o 
  16   4   1      212.36      184.92     12.17 o 
  17   4   1       73.19       72.12     10.71 o 
  18   4   1      266.02      257.77     14.13 o 
  19   4   1       13.00        7.80     10.08 o 
  20   4   1      337.21      321.73     15.80 o 
  21   4   1      225.43      231.67     15.94 o 
  22   4   1        5.15       10.57     11.86 o 
  23   4   1       92.64      121.10     15.56 o 
  24   4   1       39.38       23.60     18.22 o 
   1   5   1    15971.13    16378.58    104.27 o 
   2   5   1     2327.38     2496.31     22.58 o 
   3   5   1    26159.44    26433.51    169.39 o 
   4   5   1      156.14      182.49      6.67 o 
   5   5   1     9619.88     9356.72     63.11 o 
   6   5   1       81.18      138.48      7.21 o 
   7   5   1    15473.04    15451.00    106.68 o 
   8   5   1     1634.06     1843.93     20.56 o 
   9   5   1    20766.86    20698.55    141.34 o 
  10   5   1       57.98       84.13      8.72 o 
  11   5   1     6567.37     6576.53     52.80 o 
  12   5   1        2.55        9.04      7.49 o 
  13   5   1     5874.21     5895.93     45.55 o 
  14   5   1     2208.49     2249.07     26.06 o 
  15   5   1    12707.38    12482.47     94.17 o 
  16   5   1       28.38       71.17     10.97 o 
  17   5   1     6389.41     6205.98     56.23 o 
  18   5   1      363.12      435.77     17.21 o 
  19   5   1     2307.46     2341.35     37.16 o 
  20   5   1      387.00      473.64     18.58 o 
  21   5   1     4710.67     4668.21     49.51 o 
  22   5   1        6.82       42.80     12.60 o 
  23   5   1     3860.30     3896.79     50.28 o 
   1   6   1      545.39      559.50      9.60 o 
   2   6   1      122.88      113.97      7.28 o 
   3   6   1      449.81      471.08     10.60 o 
   4   6   1     1121.06     1055.39     12.92 o 
   5   6   1        4.86       -4.66      4.90 o 
   6   6   1      263.35      250.68      8.50 o 
   7   6   1      212.26      234.62      8.81 o 
   8   6   1       24.87       16.65      6.33 o 
   9   6   1       53.10       41.35      7.72 o 
  10   6   1       11.53        3.26      7.65 o 
  11   6   1        3.31        0.08      6.23 o 
  12   6   1        8.68       -2.09      7.16 o 
  13   6   1       23.18        9.90      8.03 o 
  14   6   1      570.74      533.98     14.96 o 
  15   6   1      123.36       89.97     11.35 o 
  16   6   1      134.44      113.40     11.89 o 
  17   6   1       20.39       19.02     10.77 o 
  18   6   1      154.95      148.69     12.74 o 
  19   6   1       53.74       40.86     11.32 o 
  20   6   1      217.31      208.33     15.52 o 
  21   6   1       23.33       14.53     12.16 o 
  22   6   1       16.79       17.07     13.57 o 
   1   7   1    11911.31    11966.18     99.30 o 
   2   7   1        0.01       43.10      6.50 o 
   3   7   1     8242.40     8435.93     65.37 o 
   4   7   1      714.92      682.56     13.57 o 
   5   7   1     8817.06     8853.05     70.69 o 
   6   7   1      158.24      204.10     10.09 o 
   7   7   1    10881.75    10788.96     81.49 o 
   8   7   1        0.97       55.38      8.49 o 
   9   7   1     7526.93     7683.20     59.63 o 
  10   7   1      216.35      231.55     10.88 o 
  11   7   1     5451.69     5422.69     47.33 o 
  12   7   1      462.80      467.87     14.67 o 
  13   7   1     6055.28     5927.32     54.20 o 
  14   7   1      161.62      210.73     11.97 o 
  15   7   1     5009.91     5026.99     53.27 o 
  16   7   1        0.00       28.73     12.49 o 
  17   7   1     4115.95     4073.82     47.79 o 
  18   7   1        0.11       31.91     12.06 o 
  19   7   1     3316.03     3285.36     45.74 o 
  20   7   1        2.48       20.71     13.23 o 
  21   7   1     2106.90     2184.28     37.94 o 
   1   8   1     1744.78     1687.88     21.56 o 
   2   8   1      339.07      327.33     13.29 o 
   3   8   1        2.20       -5.43      7.51 o 
   4   8   1      941.71      906.49     22.93 o 
   5   8   1      511.29      497.16     13.24 o 
   6   8   1       15.79       11.51      7.77 o 
   7   8   1      976.41      945.49     17.13 o 
   8   8   1      250.46      272.00     12.05 o 
   9   8   1      443.01      451.36     13.67 o 
  10   8   1       81.68       75.62      8.92 o 
  11   8   1      311.94      330.77     13.14 o 
  12   8   1       29.78       23.80      8.87 o 
  13   8   1      212.37      211.11     12.19 o 
  14   8   1       51.61       45.53      7.67 o 
  15   8   1      336.53      362.24     20.86 o 
  16   8   1       11.45       18.80     13.33 o 
  17   8   1      285.71      293.41     21.17 o 
  18   8   1        4.83       19.60     13.11 o 
  19   8   1       93.66       67.33     14.86 o 
  20   8   1        0.75       -8.69     12.97 o 
   1   9   1    10707.79    10402.35     88.78 o 
   2   9   1      151.81      244.27     15.52 o 
   3   9   1     4781.61     5034.01     54.28 o 
   4   9   1      531.76      513.92     17.43 o 
   5   9   1     9293.65     9356.48     83.37 o 
   6   9   1      413.78      615.14     17.68 o 
   7   9   1     9489.56     8967.80     90.28 o 
   8   9   1       72.14      173.98     13.67 o 
   9   9   1     4304.80     4432.42     45.18 o 
  10   9   1      183.65      205.83     12.14 o 
  11   9   1     6207.35     6330.37     57.01 o 
  12   9   1      673.35      773.44     17.16 o 
  13   9   1     6473.15     6110.85     54.10 o 
  14   9   1        0.29       52.92     10.46 o 
  15   9   1     2985.62     2938.83     42.71 o 
  16   9   1        4.92       33.71      9.30 o 
  17   9   1     4072.35     3996.23     53.30 o 
  18   9   1       58.30      137.86     16.09 o 
  19   9   1     4055.45     4016.21     67.31 o 
   1  10   1      248.62      239.54     13.69 o 
   2  10   1       36.29       29.74      9.66 o 
   3  10   1      165.22      149.75     11.90 o 
   4  10   1      470.27      446.03     18.46 o 
   5  10   1        1.73       -6.37      6.37 o 
   6  10   1       50.38       36.93     10.39 o 
   7  10   1      119.65      133.75     12.86 o 
   8  10   1      121.28      101.55     12.64 o 
   9  10   1        9.77       31.37      9.65 o 
  10  10   1      141.05      107.26     11.28 o 
  11  10   1        1.16       -3.72      9.45 o 
  12  10   1       12.22       16.99      9.63 o 
  13  10   1        1.85       -3.72      9.98 o 
  14  10   1        7.41       -0.75     13.20 o 
  15  10   1       15.16       13.24     15.82 o 
  16  10   1        2.76       -0.66     14.08 o 
  17  10   1       15.23       21.11     16.00 o 
   1  11   1     4060.19     3911.44     45.78 o 
   2  11   1       20.79      127.05     13.58 o 
   3  11   1     3550.80     3516.17     44.56 o 
   4  11   1        7.05      114.83     13.27 o 
   5  11   1     3968.20     4074.06     50.60 o 
   6  11   1      241.79      392.58     18.81 o 
   7  11   1     3401.78     3129.50     45.81 o 
   8  11   1       76.10      123.78     12.52 o 
   9  11   1     3113.80     3002.33     36.70 o 
  10  11   1       17.82       66.94     10.90 o 
  11  11   1     3248.98     3484.78     40.74 o 
  12  11   1      248.99      374.23     18.22 o 
  13  11   1     2356.41     2307.94     36.83 o 
  14  11   1       65.79       58.24     17.22 o 
  15  11   1     2221.40     2145.04     41.62 o 
   1  12   1      786.15      857.91     23.35 o 
   2  12   1      142.50      159.08     14.04 o 
   3  12   1      471.45      498.16     19.93 o 
   4  12   1       21.78       28.73     11.42 o 
   5  12   1      343.27      308.73     17.08 o 
   6  12   1       96.69       97.53     13.15 o 
   7  12   1      542.12      593.17     23.12 o 
   8  12   1       16.50       20.35     10.93 o 
   9  12   1      754.58      842.15     24.85 o 
  10  12   1       28.00       54.21     12.44 o 
  11  12   1      332.05      306.06     17.66 o 
  12  12   1        4.34       -7.52     14.03 o 
   1  13   1     3033.49     3132.82     49.74 o 
   2  13   1       70.92      220.79     16.86 o 
   3  13   1     4800.43     4720.06     55.50 o 
   4  13   1        4.98      208.49     17.09 o 
   5  13   1     3089.52     3366.95     46.47 o 
   6  13   1      117.84      231.02     15.61 o 
   7  13   1     2439.57     2488.85     39.56 o 
   8  13   1      174.51      237.98     15.83 o 
   0   0   2    20968.17    22108.27    234.27 o 
   1   0   2       27.84       -7.73      7.73 o 
   2   0   2    63619.55    65010.62    520.09 o 
   3   0   2      622.14      606.47     11.95 o 
   4   0   2    62341.36    61864.29    716.31 o 
   5   0   2        3.99       -5.30      5.30 o 
   6   0   2    39293.51    39925.35    284.96 o 
   7   0   2       16.63       11.15      4.70 o 
   8   0   2    57849.23    58730.23    545.17 o 
   9   0   2      152.68      169.14      9.97 o 
  10   0   2    25395.44    24693.54    193.61 o 
  11   0   2      442.29      511.43     13.77 o 
  12   0   2    23030.64    22744.33    180.97 o 
  13   0   2     1033.10     1100.16     20.21 o 
  14   0   2    30587.92    30691.29    241.85 o 
  15   0   2      457.46      527.75     18.53 o 
  16   0   2    24008.87    23680.66    251.12 o 
  17   0   2     1295.84     1425.99     35.06 o 
  18   0   2    18774.17    18396.75    203.88 o 
  19   0   2      168.39      244.85     23.86 o 
  20   0   2     7279.04     7282.95     99.02 o 
  21   0   2      261.32      346.66     24.91 o 
  22   0   2     9231.71     9632.09    135.70 o 
  23   0   2      301.01      428.53     31.31 o 
  24   0   2    11520.14    11795.08    162.20 o 
  25   0   2       35.17       97.76     22.51 o 
   0   1   2      110.11       86.31      8.88 o 
   1   1   2       84.24       35.95      4.52 o 
   2   1   2       11.17        1.97      4.00 o 
   3   1   2      140.11       93.40      4.58 o 
   4   1   2       17.41        6.71      3.48 o 
   5   1   2      103.43       71.39      4.06 o 
   6   1   2       14.63       14.01      3.95 o 
   7   1   2       23.05       17.26      3.87 o 
   8   1   2        7.87        2.04      3.88 o 
   9   1   2       26.51       15.58      3.78 o 
  10   1   2      232.09      183.66      6.51 o 
  11   1   2        5.29        5.27      5.16 o 
  12   1   2        0.38        0.20      5.85 o 
  13   1   2        0.09       -4.64      6.08 o 
  14   1   2       26.68       13.96      6.84 o 
  15   1   2        0.54       -2.21      6.54 o 
  16   1   2       18.88       22.83      9.60 o 
  17   1   2        1.41        2.14      8.90 o 
  18   1   2        0.04       -9.18      9.18 o 
  19   1   2        0.18       -9.91      9.91 o 
  20   1   2        1.75       -4.62     10.80 o 
  21   1   2        1.18       -4.08     11.14 o 
  22   1   2        0.36       -7.87     12.27 o 
  23   1   2        0.53      -12.32     12.32 o 
  24   1   2        1.00       -7.36     13.57 o 
  25   1   2        1.88      -13.58     13.58 o 
   0   2   2     1307.90     1332.86     15.61 o 
   1   2   2     1115.14     1116.45     10.45 o 
   2   2   2      799.17      712.12      7.10 o 
   3   2   2      415.71      449.92     10.18 o 
   4   2   2      485.03      344.62      7.04 o 
   5   2   2     1139.41     1114.26     11.21 o 
   6   2   2      784.95      714.05      9.57 o 
   7   2   2      363.92      384.16      7.93 o 
   8   2   2     5850.38     5870.10     37.23 o 
   9   2   2       14.96       13.75      4.61 o 
  10   2   2      506.63      501.83      9.25 o 
  11   2   2       16.82       -0.10      4.26 o 
  12   2   2     1256.57     1239.60     13.66 o 
  13   2   2      365.58      437.89     11.21 o 
  14   2   2     3926.09     3909.11     31.70 o 
  15   2   2       88.37       98.84      8.79 o 
  16   2   2     3575.34     3394.91     37.09 o 
  17   2   2      247.97      346.72     14.90 o 
  18   2   2     3024.12     2937.72     35.20 o 
  19   2   2       52.64       65.69     11.47 o 
  20   2   2      430.43      488.75     19.00 o 
  21   2   2       31.79       42.27     12.59 o 
  22   2   2     1154.87     1159.41     26.61 o 
  23   2   2       18.30       30.68     13.42 o 
  24   2   2     2680.65     2781.23     44.70 o 
   0   3   2        0.09       -3.73      3.73 o 
   1   3   2      222.75      131.83      4.11 o 
   2   3   2      364.11      290.18      7.24 o 
   3   3   2      732.30      601.84     11.61 o 
   4   3   2      368.27      308.79      8.10 o 
   5   3   2      405.72      318.47      8.86 o 
   6   3   2      298.62      254.82      7.34 o 
   7   3   2      296.36      274.52      7.92 o 
   8   3   2        8.44        9.70      4.73 o 
   9   3   2      449.31      354.80      8.65 o 
  10   3   2     1356.61     1196.27     13.92 o 
  11   3   2       26.01       10.73      5.53 o 
  12   3   2       37.00       24.01      6.06 o 
  13   3   2       45.94       36.06      7.20 o 
  14   3   2       45.16       27.44      7.83 o 
  15   3   2       68.87       54.48      7.85 o 
  16   3   2      314.40      282.72     12.71 o 
  17   3   2        2.32       -2.19      9.79 o 
  18   3   2        7.15      -10.02     10.02 o 
  19   3   2       11.61       -0.83     10.40 o 
  20   3   2       10.80        8.53     10.84 o 
  21   3   2        1.70      -10.37     10.37 o 
  22   3   2       88.45       78.16     13.39 o 
  23   3   2        8.00      -11.12     12.17 o 
  24   3   2        0.80       -0.56     13.60 o 
   0   4   2    36677.01    38085.02    321.96 o 
   1   4   2     1709.86     1778.88     20.88 o 
   2   4   2    43609.28    44945.04    299.98 o 
   3   4   2      294.72      349.61      6.74 o 
   4   4   2    26378.98    26045.19    156.36 o 
   5   4   2     1681.24     1812.33     16.70 o 
   6   4   2    35216.35    35338.59    213.14 o 
   7   4   2     1259.40     1457.19     16.38 o 
   8   4   2    47701.31    48475.28    290.91 o 
   9   4   2        1.15       38.55      6.60 o 
  10   4   2    19415.03    19508.10    123.61 o 
  11   4   2      660.08      754.89     13.17 o 
  12   4   2    19813.08    19776.21    121.29 o 
  13   4   2        3.91       54.52      7.42 o 
  14   4   2    25467.57    25269.50    172.33 o 
  15   4   2        4.81       61.82      9.27 o 
  16   4   2    19035.16    18702.18    134.13 o 
  17   4   2       69.10      117.23     11.97 o 
  18   4   2    14063.38    13938.48    106.04 o 
  19   4   2       13.39       52.50     11.86 o 
  20   4   2     8956.69     8795.47     79.88 o 
  21   4   2       47.02       68.02     12.36 o 
  22   4   2     7882.84     7901.70     75.51 o 
  23   4   2      115.76      169.36     16.15 o 
   0   5   2      379.98      432.82     15.53 o 
   1   5   2       29.43       12.86      4.11 o 
   2   5   2      228.86      189.08      6.66 o 
   3   5   2      341.82      294.96      8.15 o 
   4   5   2      368.43      303.89      8.80 o 
   5   5   2      110.33       75.05      5.66 o 
   6   5   2       25.10       12.66      5.36 o 
   7   5   2      255.47      271.71      9.68 o 
   8   5   2       14.28       11.34      6.61 o 
   9   5   2      367.13      324.56     11.28 o 
  10   5   2     1719.23     1550.26     20.32 o 
  11   5   2       38.34       29.17      8.22 o 
  12   5   2       46.31       21.43      8.27 o 
  13   5   2       58.72       43.24      8.69 o 
  14   5   2       40.50       25.12      8.76 o 
  15   5   2      156.32      139.42     11.07 o 
  16   5   2      651.26      603.56     17.17 o 
  17   5   2       18.02       -0.16     10.28 o 
  18   5   2       35.58       17.92     10.53 o 
  19   5   2       24.62       21.97     10.67 o 
  20   5   2        0.92        8.67     10.94 o 
  21   5   2        0.17        1.57     11.81 o 
  22   5   2      241.21      235.70     16.95 o 
  23   5   2        4.32      -14.53     14.53 o 
   0   6   2     1146.88     1146.71     20.75 o 
   1   6   2        0.89       -5.29      5.29 o 
   2   6   2     1009.89     1087.20     13.72 o 
   3   6   2      207.34      231.74      8.24 o 
   4   6   2      172.01      197.47      7.95 o 
   5   6   2        5.56       -0.72      5.81 o 
   6   6   2     1706.72     1733.33     17.92 o 
   7   6   2      100.71      143.24      7.82 o 
   8   6   2     4101.26     4124.15     33.11 o 
   9   6   2      117.44      118.83      8.53 o 
  10   6   2      509.48      529.57     14.04 o 
  11   6   2       24.55       31.02      8.55 o 
  12   6   2      737.40      729.87     16.15 o 
  13   6   2        0.40       -3.89      8.42 o 
  14   6   2     3457.89     3433.49     33.98 o 
  15   6   2       67.27       77.01     10.83 o 
  16   6   2     2508.18     2400.19     33.92 o 
  17   6   2        0.30       13.74      8.68 o 
  18   6   2     1007.87      891.96     22.53 o 
  19   6   2       23.07       29.65     11.50 o 
  20   6   2     1009.04     1022.60     24.08 o 
  21   6   2        1.19       11.80     12.54 o 
  22   6   2     1341.01     1313.44     32.39 o 
   0   7   2     2785.16     2869.26     40.95 o 
   1   7   2        0.08        8.71      6.31 o 
   2   7   2       10.71       10.46      6.86 o 
   3   7   2      139.99      139.33      8.36 o 
   4   7   2        1.32       -0.76      5.90 o 
   5   7   2        9.12        0.77      6.16 o 
   6   7   2      404.42      423.15     12.28 o 
   7   7   2      120.98      125.97      8.82 o 
   8   7   2       29.22       26.60      7.86 o 
   9   7   2      118.24      113.04      9.13 o 
  10   7   2      549.97      508.17     13.77 o 
  11   7   2       16.67        7.12      8.05 o 
  12   7   2       82.01       84.45     10.17 o 
  13   7   2        1.29        1.79      8.95 o 
  14   7   2        1.40       -0.51      9.33 o 
  15   7   2       80.19       79.59     11.45 o 
  16   7   2      140.81      166.80     13.33 o 
  17   7   2       37.35       26.67     11.86 o 
  18   7   2       20.67       19.80     12.58 o 
  19   7   2        1.79      -11.56     11.90 o 
  20   7   2       40.60       53.19     14.24 o 
  21   7   2        1.74        8.83     13.33 o 
   0   8   2    22545.30    22505.87    207.48 o 
   1   8   2      797.38      996.47     31.67 o 
   2   8   2    16537.76    16883.87    124.15 o 
   3   8   2      121.40      251.61     11.68 o 
   4   8   2    15031.71    15351.79    108.80 o 
   5   8   2      614.18      760.80     17.52 o 
   6   8   2    20518.28    20493.26    140.65 o 
   7   8   2      160.81      304.81     12.18 o 
   8   8   2    18529.63    18318.65    127.15 o 
   9   8   2      217.70      346.98     13.05 o 
  10   8   2    13091.99    13293.84     92.65 o 
  11   8   2      210.10      299.08     12.29 o 
  12   8   2    12470.99    12269.79     87.71 o 
  13   8   2       44.27      145.26     10.20 o 
  14   8   2    14144.07    14136.52    100.02 o 
  15   8   2      181.69      325.80     15.57 o 
  16   8   2    12143.69    11861.28    108.69 o 
  17   8   2      110.32      179.55     19.24 o 
  18   8   2     8144.92     7851.53     94.16 o 
  19   8   2        0.68       73.47     27.99 o 
  20   8   2     6314.63     6641.06     94.25 o 
   0   9   2     4963.19     4481.54     55.42 o 
   1   9   2       52.60       75.40      9.62 o 
   2   9   2        3.64       27.46      8.42 o 
   3   9   2       50.55       71.93      9.16 o 
   4   9   2      187.93      180.23     11.21 o 
   5   9   2       31.96       11.14      8.08 o 
   6   9   2     1345.56     1131.59     23.35 o 
   7   9   2      118.06      119.42     10.82 o 
   8   9   2      173.94      232.95     13.13 o 
   9   9   2        5.37        1.52     11.88 o 
  10   9   2       58.61       76.14     10.79 o 
  11   9   2        3.97       -6.38      9.43 o 
  12   9   2      395.46      346.70     16.14 o 
  13   9   2        3.75        2.87     10.13 o 
  14   9   2       48.33       53.83     11.96 o 
  15   9   2        3.78        6.87     12.69 o 
  16   9   2        0.44       -5.09     12.40 o 
  17   9   2       15.80       16.25     14.70 o 
  18   9   2      121.21       96.03     17.17 o 
   0  10   2     1498.10     1534.80     36.14 o 
   1  10   2      179.51      251.67     14.03 o 
   2  10   2      103.00      146.33     12.17 o 
   3  10   2       23.04       11.98      9.60 o 
   4  10   2       68.84      138.03     12.88 o 
   5  10   2       90.74      118.73     11.63 o 
   6  10   2     1314.86     1296.10     23.14 o 
   7  10   2       54.55       60.92     10.48 o 
   8  10   2      629.53      630.46     19.68 o 
   9  10   2       38.96       35.87     10.49 o 
  10  10   2      428.50      551.32     20.98 o 
  11  10   2        1.88       15.24     10.18 o 
  12  10   2      937.13      933.54     20.43 o 
  13  10   2       10.90        9.17     13.29 o 
  14  10   2      977.32      879.08     23.55 o 
  15  10   2        9.63       16.73     13.05 o 
  16  10   2     1107.48     1044.08     30.22 o 
   0  11   2     1918.98     1768.04     47.05 o 
   1  11   2      120.41      133.62     12.58 o 
   2  11   2       84.62      139.69     13.03 o 
   3  11   2        3.98       22.20     10.50 o 
   4  11   2       32.42       14.76     10.50 o 
   5  11   2      138.28       96.04     12.61 o 
   6  11   2      356.92      280.76     16.35 o 
   7  11   2       76.93       64.59     14.45 o 
   8  11   2      336.22      394.24     18.42 o 
   9  11   2       16.32        9.61     11.36 o 
  10  11   2      139.72      166.16     14.97 o 
  11  11   2       34.70       10.66     10.62 o 
  12  11   2       36.85        5.76     11.23 o 
  13  11   2       11.32        5.27     11.87 o 
  14  11   2       86.51      118.24     15.98 o 
   0  12   2     8954.05     9382.48    144.13 o 
   1  12   2       50.34      415.09     42.02 o 
   2  12   2     7127.62     7380.02     80.19 o 
   3  12   2        1.74      283.91     19.18 o 
   4  12   2     7223.85     7716.37     78.19 o 
   5  12   2      128.75      358.59     17.99 o 
   6  12   2     8003.13     8287.74     82.92 o 
   7  12   2        9.64      229.15     20.48 o 
   8  12   2     7070.99     6830.78     76.61 o 
   9  12   2       10.30      197.61     19.08 o 
  10  12   2     7615.51     7966.58     77.76 o 
  11  12   2      180.26      399.72     19.14 o 
   0  13   2      312.86      359.99     41.00 o 
   1  13   2        8.23       -0.83     19.02 o 
   2  13   2      485.10      534.93     33.92 o 
   3  13   2        1.47       10.89     14.66 o 
   4  13   2      167.51      118.14     17.63 o 
   5  13   2       15.58      -11.35     14.26 o 
   6  13   2        5.90       26.09     12.99 o 
   7  13   2        4.34       29.39     13.19 o 
   1   1   3    48275.38    49342.56    242.79 o 
   2   1   3       60.67       75.45      4.02 o 
   3   1   3    12444.86    12118.17     63.63 o 
   4   1   3     2270.00     2370.51     17.44 o 
   5   1   3    25403.49    24832.46    139.02 o 
   6   1   3       79.90       89.11      5.11 o 
   7   1   3    16508.08    15971.47     86.99 o 
   8   1   3      148.46      163.83      5.85 o 
   9   1   3    19014.45    18860.16    107.83 o 
  10   1   3      617.84      587.54      9.70 o 
  11   1   3    18444.19    18397.12    108.92 o 
  12   1   3      310.77      354.68     10.83 o 
  13   1   3     5336.13     5241.40     42.02 o 
  14   1   3      791.98      811.10     14.92 o 
  15   1   3     7376.27     7162.68     51.15 o 
  16   1   3        2.97        1.39      7.09 o 
  17   1   3     7220.01     7017.86     61.95 o 
  18   1   3        3.46       -4.70      9.39 o 
  19   1   3     3770.57     3663.73     44.07 o 
  20   1   3       32.06       51.43     11.79 o 
  21   1   3     3817.52     3858.62     46.85 o 
  22   1   3       18.06       29.41     11.84 o 
  23   1   3     3080.87     3117.97     43.08 o 
  24   1   3       33.07       42.12     13.66 o 
   1   2   3      224.53      162.52      5.36 o 
   2   2   3      357.29      256.43      6.20 o 
   3   2   3      560.83      433.43      8.91 o 
   4   2   3      701.18      554.09      9.32 o 
   5   2   3       33.69       13.93      4.18 o 
   6   2   3       38.55       21.28      4.79 o 
   7   2   3        0.07       -4.50      4.50 o 
   8   2   3       93.28       53.34      5.50 o 
   9   2   3        4.61       -4.31      5.15 o 
  10   2   3       20.97        1.31      5.48 o 
  11   2   3        6.50       -1.37      5.58 o 
  12   2   3        3.73       -0.73      5.98 o 
  13   2   3       18.27       16.77      6.99 o 
  14   2   3        8.73       10.23      6.97 o 
  15   2   3        5.91       -4.73      4.73 o 
  16   2   3        4.13       -6.64      6.87 o 
  17   2   3        6.77       -8.74      8.74 o 
  18   2   3        0.51       -7.83      9.33 o 
  19   2   3       25.52       12.45     10.18 o 
  20   2   3        0.74       -9.62      9.62 o 
  21   2   3       26.57       16.35     10.89 o 
  22   2   3        0.01      -12.87     12.87 o 
  23   2   3        1.14       -2.97     12.98 o 
  24   2   3       13.48        8.82     21.49 o 
   1   3   3    35023.33    35988.49    195.98 o 
   2   3   3        7.61       19.90      5.47 o 
   3   3   3    10040.64     9915.31     55.32 o 
   4   3   3     1848.16     1920.01     15.04 o 
   5   3   3    16243.34    15759.65     94.22 o 
   6   3   3       46.76       68.41      5.84 o 
   7   3   3    16395.65    16309.81     96.00 o 
   8   3   3      126.78      142.19      6.50 o 
   9   3   3    14628.47    14578.71     84.61 o 
  10   3   3      517.86      547.56     10.53 o 
  11   3   3    12348.70    12398.14     74.10 o 
  12   3   3      263.73      316.11     10.46 o 
  13   3   3     5321.98     5244.68     42.65 o 
  14   3   3      533.42      551.16     15.15 o 
  15   3   3     6693.08     6522.11     49.63 o 
  16   3   3       31.85       33.32      7.53 o 
  17   3   3     5430.22     5643.00     55.88 o 
  18   3   3        7.96       19.10      9.60 o 
  19   3   3     3319.09     3328.32     40.82 o 
  20   3   3        1.73       12.10     10.37 o 
  21   3   3     3556.48     3635.98     44.72 o 
  22   3   3        3.75       13.29     12.81 o 
  23   3   3     2497.36     2522.54     39.81 o 
   1   4   3       14.34       -3.31      3.31 o 
   2   4   3      438.69      444.57      8.65 o 
   3   4   3     2399.37     2082.79     18.28 o 
   4   4   3       25.66       -1.84      4.11 o 
   5   4   3       29.53       21.56      5.30 o 
   6   4   3      360.23      336.11      8.44 o 
   7   4   3      296.14      307.17     10.68 o 
   8   4   3       91.54      106.68      6.91 o 
   9   4   3      552.34      558.47     11.11 o 
  10   4   3        0.19        3.62      6.08 o 
  11   4   3        4.55        2.75      6.30 o 
  12   4   3       48.47       56.45      7.66 o 
  13   4   3      172.53      161.28     10.05 o 
  14   4   3      318.91      288.61     11.78 o 
  15   4   3       98.19       98.13      9.16 o 
  16   4   3       31.14       22.72      8.61 o 
  17   4   3      166.89      175.57     12.74 o 
  18   4   3      111.55      101.76     12.93 o 
  19   4   3      106.36      107.03     12.39 o 
  20   4   3       88.91       63.88     13.79 o 
  21   4   3       10.18        9.71     12.83 o 
  22   4   3        0.41       -3.16     12.81 o 
  23   4   3       53.05       67.67     15.57 o 
   1   5   3    22963.19    23431.06    125.13 o 
   2   5   3       12.52       57.86      9.07 o 
   3   5   3    11350.89    11565.13     65.35 o 
   4   5   3      912.30     1006.97     12.04 o 
   5   5   3    11174.61    11019.54     63.03 o 
   6   5   3       24.64       49.88      7.76 o 
   7   5   3    14102.28    14111.95     84.51 o 
   8   5   3      130.91      166.59      8.43 o 
   9   5   3    13924.21    13903.59     88.11 o 
  10   5   3      464.54      520.81     11.84 o 
  11   5   3     8001.06     8031.38     54.01 o 
  12   5   3      114.64      127.42      8.57 o 
  13   5   3     4870.39     5008.18     43.70 o 
  14   5   3      321.40      344.39     13.68 o 
  15   5   3     8053.96     8050.50     63.30 o 
  16   5   3       87.10      110.99     10.74 o 
  17   5   3     4465.38     4490.10     50.40 o 
  18   5   3       18.92       27.76     11.65 o 
  19   5   3     2330.19     2257.11     51.14 o 
  20   5   3        0.07        0.59      9.29 o 
  21   5   3     4150.48     4043.74     58.24 o 
  22   5   3       28.49       47.45     15.04 o 
   1   6   3       71.57       53.47      6.09 o 
   2   6   3      156.99      156.71      6.79 o 
   3   6   3      370.85      341.12      9.76 o 
   4   6   3       34.35       13.44      5.77 o 
   5   6   3       99.39      104.22      7.11 o 
   6   6   3      173.36      170.96      8.12 o 
   7   6   3      109.44      112.44      7.90 o 
   8   6   3       80.94       86.78      7.95 o 
   9   6   3       50.54       68.17      8.14 o 
  10   6   3        2.54       -7.28      7.28 o 
  11   6   3      124.38      103.99      9.96 o 
  12   6   3       53.32       58.78      8.56 o 
  13   6   3       43.84       31.36      9.20 o 
  14   6   3      487.57      427.72     17.10 o 
  15   6   3        1.35       -6.18      9.73 o 
  16   6   3       49.08       31.38     11.60 o 
  17   6   3       93.12       88.55     14.15 o 
  18   6   3      178.66      149.63     16.30 o 
  19   6   3       20.18        2.56     12.94 o 
  20   6   3      168.23      128.84     16.58 o 
  21   6   3      163.40      159.01     22.91 o 
   1   7   3    11526.10    11463.71     76.09 o 
   2   7   3      139.32      213.86     13.26 o 
   3   7   3     8252.75     8400.34     59.03 o 
   4   7   3       61.83      105.41      8.02 o 
   5   7   3     6182.81     6058.91     45.84 o 
   6   7   3      139.49      167.10      9.25 o 
   7   7   3     7776.38     7830.39     57.70 o 
   8   7   3      249.67      294.59     11.06 o 
   9   7   3     9723.32     9631.78     67.03 o 
  10   7   3       72.35      140.38      9.99 o 
  11   7   3     4202.06     4193.92     38.41 o 
  12   7   3      133.02      136.44     11.47 o 
  13   7   3     2816.27     2917.20     36.74 o 
  14   7   3      364.41      335.28     16.34 o 
  15   7   3     6230.39     6253.98     59.49 o 
  16   7   3       18.13       63.32     12.61 o 
  17   7   3     2981.25     2996.18     43.08 o 
  18   7   3       16.85       34.01     13.51 o 
  19   7   3     1118.48     1161.31     28.60 o 
  20   7   3       23.57       45.18     15.89 o 
   1   8   3      466.36      464.28     12.20 o 
   2   8   3      111.00      115.21      9.02 o 
   3   8   3      378.39      390.95     12.41 o 
   4   8   3      434.00      417.34     12.34 o 
   5   8   3      271.22      264.29     10.77 o 
   6   8   3        9.68       18.90      7.68 o 
   7   8   3     1290.02     1230.57     19.63 o 
   8   8   3      144.62      159.92     10.76 o 
   9   8   3      213.48      260.13     12.39 o 
  10   8   3       72.44       66.71      9.76 o 
  11   8   3       19.74       34.64      9.30 o 
  12   8   3       32.74       41.53     10.02 o 
  13   8   3      659.30      585.95     19.48 o 
  14   8   3        2.39        7.27     10.48 o 
  15   8   3      178.30      218.88     13.89 o 
  16   8   3        0.93        0.18     12.22 o 
  17   8   3      407.29      487.41     23.28 o 
  18   8   3        0.51       -2.51     13.88 o 
  19   8   3      238.28      220.77     20.50 o 
   1   9   3    10343.36    10206.79     74.99 o 
   2   9   3      180.28      325.10     16.37 o 
   3   9   3     5847.04     5837.68     51.36 o 
   4   9   3        0.01       79.31      9.52 o 
   5   9   3     5920.25     5849.13     52.18 o 
   6   9   3      125.14      206.93     11.28 o 
   7   9   3     8591.67     8638.78     67.40 o 
   8   9   3      299.28      380.32     16.34 o 
   9   9   3     6459.81     6208.02     52.85 o 
  10   9   3        6.08       66.99     10.07 o 
  11   9   3     3680.02     3650.75     39.98 o 
  12   9   3      137.28      168.67     14.03 o 
  13   9   3     4226.67     4472.31     55.86 o 
  14   9   3      312.53      311.73     18.81 o 
  15   9   3     4251.18     4250.71     51.95 o 
  16   9   3        0.28       46.44     13.91 o 
  17   9   3     2740.43     2855.49     58.49 o 
  18   9   3        1.00       65.94     16.93 o 
   1  10   3       16.71       27.56     10.35 o 
   2  10   3      228.67      182.17     12.25 o 
   3  10   3        0.65       -8.38      8.38 o 
   4  10   3      577.72      502.55     16.67 o 
   5  10   3       20.78       40.83      9.62 o 
   6  10   3        0.30       -1.74      8.97 o 
   7  10   3      301.97      308.63     14.92 o 
   8  10   3      376.56      325.94     15.66 o 
   9  10   3       17.84       31.34     10.17 o 
  10  10   3      178.43      129.53     12.27 o 
  11  10   3      200.36      210.74     14.03 o 
  12  10   3      109.30       80.23     13.08 o 
  13  10   3       41.22       30.83     13.17 o 
  14  10   3       68.86       61.23     13.43 o 
  15  10   3      120.08      125.13     15.07 o 
  16  10   3        5.87       -1.87     13.76 o 
   1  11   3     5747.73     5284.92     69.90 o 
   2  11   3        2.88      119.41     17.16 o 
   3  11   3     2144.82     2163.55     37.88 o 
   4  11   3       26.27       97.13     14.86 o 
   5  11   3     3466.60     3292.52     44.12 o 
   6  11   3      187.51      270.90     15.68 o 
   7  11   3     5600.04     5630.34     58.42 o 
   8  11   3       52.66      155.73     13.60 o 
   9  11   3     2161.32     2072.54     32.11 o 
  10  11   3       37.27       52.02     12.09 o 
  11  11   3     1920.95     1858.39     31.04 o 
  12  11   3      222.53      277.90     17.99 o 
  13  11   3     3411.63     3607.22     51.43 o 
   1  12   3      445.00      501.32     26.06 o 
   2  12   3       39.66       84.54     17.33 o 
   3  12   3      662.01      642.48     26.20 o 
   4  12   3       17.94       12.98     13.71 o 
   5  12   3      137.81      154.79     17.10 o 
   6  12   3       15.76       39.21     14.84 o 
   7  12   3      821.04      836.15     36.87 o 
   8  12   3        0.38       61.63     15.26 o 
   9  12   3      920.02      926.29     32.58 o 
  10  12   3       10.39        7.73     14.56 o 
   1  13   3     3896.15     3570.88     58.60 o 
   2  13   3       56.84      285.09     23.20 o 
   3  13   3     3721.29     3865.00     61.78 o 
   4  13   3      124.03      226.52     19.87 o 
   0   0   4   110930.68   111178.56   2312.84 o 
   1   0   4     3720.20     4132.17     35.75 o 
   2   0   4    48749.07    49165.05    498.30 o 
   3   0   4      739.26      644.97     18.98 o 
   4   0   4    31841.56    31980.84    450.74 o 
   5   0   4     3088.20     3354.09     40.84 o 
   6   0   4    52689.08    52978.86    451.46 o 
   7   0   4     1496.62     1457.25     20.69 o 
   8   0   4    38376.95    38252.32    277.16 o 
   9   0   4       74.72       44.38      7.36 o 
  10   0   4    27402.28    27474.84    202.75 o 
  11   0   4      228.64      251.60     10.44 o 
  12   0   4    20808.70    20752.42    194.25 o 
  13   0   4      268.19      342.25     16.02 o 
  14   0   4    15220.36    14972.79    146.33 o 
  15   0   4      108.77      110.07     10.88 o 
  16   0   4    12019.15    12009.90    126.58 o 
  17   0   4      201.04      255.38     16.69 o 
  18   0   4    10247.70    10476.85    129.64 o 
  19   0   4       15.58        9.96     21.07 o 
  20   0   4     7428.12     7410.62    102.44 o 
  21   0   4        2.48       26.98     17.72 o 
  22   0   4     5257.46     5254.30     83.19 o 
  23   0   4        3.28        4.30     21.11 o 
   0   1   4      863.64      804.06     21.85 o 
   1   1   4      945.68      766.37     15.82 o 
   2   1   4      198.50      177.69      5.66 o 
   3   1   4      236.69      176.17      5.52 o 
   4   1   4      241.34      227.08      5.75 o 
   5   1   4      746.07      604.31      9.29 o 
   6   1   4      200.24      159.90      5.99 o 
   7   1   4        1.01       -1.61      4.29 o 
   8   1   4       53.76       43.13      5.01 o 
   9   1   4      230.46      173.90      6.59 o 
  10   1   4       36.68       12.89      5.06 o 
  11   1   4      116.03      101.05      6.65 o 
  12   1   4       64.21       47.09      8.84 o 
  13   1   4        0.56       -6.64      6.64 o 
  14   1   4       13.03       -3.14      6.18 o 
  15   1   4      108.86       87.20      8.63 o 
  16   1   4       66.31       45.13      8.04 o 
  17   1   4       58.31       58.67      8.29 o 
  18   1   4       23.05       -0.66      7.36 o 
  19   1   4        2.24       -7.76      9.57 o 
  20   1   4        2.18       -1.53     11.08 o 
  21   1   4       30.03       33.06     13.05 o 
  22   1   4       28.42       -4.45     13.42 o 
  23   1   4        6.49        4.12     13.62 o 
   0   2   4    16910.88    17806.40    128.39 o 
   1   2   4     1367.55     1498.08     14.23 o 
   2   2   4     4655.82     4628.52     31.83 o 
   3   2   4      705.44      682.26     10.23 o 
   4   2   4     1554.85     1497.98     14.86 o 
   5   2   4     1354.24     1478.80     14.89 o 
   6   2   4     5012.91     4961.28     35.42 o 
   7   2   4      998.34      986.28     12.25 o 
   8   2   4     4384.00     4295.15     31.72 o 
   9   2   4      118.33      110.73      6.96 o 
  10   2   4     2499.49     2490.20     22.14 o 
  11   2   4      126.47      132.15      7.58 o 
  12   2   4     1003.63     1081.03     17.54 o 
  13   2   4      164.89      191.96     10.24 o 
  14   2   4      960.18      974.24     16.10 o 
  15   2   4       88.64      113.55      8.96 o 
  16   2   4      983.73      989.74     16.87 o 
  17   2   4      206.84      240.91     11.90 o 
  18   2   4      503.91      554.81     19.88 o 
  19   2   4       12.90        2.61      9.32 o 
  20   2   4      440.49      489.46     22.03 o 
  21   2   4        0.05       -4.31     10.96 o 
  22   2   4      504.29      562.51     24.39 o 
  23   2   4       14.75       11.42     13.62 o 
   0   3   4      227.41      186.07      9.14 o 
   1   3   4      380.26      274.70      6.92 o 
   2   3   4      212.24      198.72      6.49 o 
   3   3   4      598.81      518.93      8.91 o 
   4   3   4      106.91       92.04      5.61 o 
   5   3   4      533.95      401.67      9.20 o 
   6   3   4       14.67       16.88      4.41 o 
   7   3   4      170.11      168.25      8.11 o 
   8   3   4      236.87      219.38      7.99 o 
   9   3   4      548.85      455.02     10.59 o 
  10   3   4       21.80       18.99      6.71 o 
  11   3   4      175.31      149.25      8.16 o 
  12   3   4       35.44       37.88      7.89 o 
  13   3   4       20.28       26.76      8.04 o 
  14   3   4       91.95       70.25      8.94 o 
  15   3   4      302.80      278.39     12.78 o 
  16   3   4      189.53      165.30     10.97 o 
  17   3   4      122.51      124.42     10.57 o 
  18   3   4        1.83        4.64     10.80 o 
  19   3   4       30.33       27.28     11.62 o 
  20   3   4        0.15       11.27     11.57 o 
  21   3   4       30.06       14.94     10.94 o 
  22   3   4       65.18       37.13      9.16 o 
  23   3   4        0.22       -2.63     13.54 o 
   0   4   4    48899.15    50434.48    364.23 o 
   1   4   4        5.98      106.43     11.61 o 
   2   4   4    43517.35    43719.83    231.26 o 
   3   4   4      485.11      594.46     17.03 o 
   4   4   4    34138.66    33956.71    177.19 o 
   5   4   4       15.85       69.09      5.93 o 
   6   4   4    29783.09    30023.55    159.82 o 
   7   4   4       74.08      126.30      7.26 o 
   8   4   4    31349.63    31215.40    178.60 o 
   9   4   4      194.10      255.71      9.14 o 
  10   4   4    25273.46    25244.55    147.73 o 
  11   4   4        0.15       48.26      7.97 o 
  12   4   4    13213.87    13269.39     94.01 o 
  13   4   4      181.82      202.26     12.15 o 
  14   4   4    13486.33    13475.30    101.98 o 
  15   4   4      141.18      211.04     12.64 o 
  16   4   4    13489.46    13690.35    104.81 o 
  17   4   4      215.84      251.53     13.76 o 
  18   4   4     6424.63     6513.79     64.43 o 
  19   4   4       16.66       55.24     12.22 o 
  20   4   4     5805.83     5907.70     62.02 o 
  21   4   4        2.81       18.80     13.80 o 
  22   4   4     6470.05     6650.86     97.05 o 
   0   5   4      608.47      624.37     13.05 o 
   1   5   4      196.92      246.70      6.61 o 
   2   5   4       18.97       10.42      4.25 o 
   3   5   4      383.23      310.38      7.40 o 
   4   5   4       68.93       71.35      5.94 o 
   5   5   4       34.76       61.89      6.32 o 
   6   5   4      510.19      504.49     11.41 o 
   7   5   4      738.52      685.01     11.93 o 
   8   5   4      289.05      273.51     10.09 o 
   9   5   4      247.24      198.22      9.58 o 
  10   5   4       79.25       56.83      8.31 o 
  11   5   4        6.02        4.35      7.49 o 
  12   5   4      113.84      108.47      9.15 o 
  13   5   4       60.92       60.67      9.90 o 
  14   5   4      131.21      123.88     11.32 o 
  15   5   4       97.15       81.33     11.83 o 
  16   5   4        7.30        7.70     10.33 o 
  17   5   4        0.08       -3.32     11.36 o 
  18   5   4      166.18      170.96     17.60 o 
  19   5   4       37.98       38.11     13.69 o 
  20   5   4        2.05       -6.63     12.92 o 
  21   5   4       14.46       -7.37     13.60 o 
   0   6   4     3915.53     4028.19     47.00 o 
   1   6   4      373.34      462.16     10.69 o 
   2   6   4     4398.83     4280.99     36.57 o 
   3   6   4      391.40      427.98     11.39 o 
   4   6   4     2272.87     2195.88     21.20 o 
   5   6   4      254.96      318.93     10.12 o 
   6   6   4     1296.12     1284.02     16.61 o 
   7   6   4        3.51       22.17      7.08 o 
   8   6   4     3429.57     3367.48     31.75 o 
   9   6   4      330.69      363.21     11.91 o 
  10   6   4     2187.28     2159.00     24.53 o 
  11   6   4       77.89      100.24      9.34 o 
  12   6   4      188.36      222.29     11.72 o 
  13   6   4       63.14       48.55     10.46 o 
  14   6   4      797.19      811.63     19.78 o 
  15   6   4      164.97      183.40     14.06 o 
  16   6   4     1342.43     1447.61     28.58 o 
  17   6   4      136.29      167.05     16.11 o 
  18   6   4      107.26      125.04     16.81 o 
  19   6   4        1.17       15.78     14.50 o 
  20   6   4      222.70      266.54     19.67 o 
   0   7   4      527.24      502.52     20.05 o 
   1   7   4       88.01       80.03      8.53 o 
   2   7   4       14.95       29.41      8.03 o 
   3   7   4      227.32      203.96     10.26 o 
   4   7   4       12.95       12.63      7.34 o 
   5   7   4       24.12       33.78      8.13 o 
   6   7   4      518.12      526.75     14.29 o 
   7   7   4      392.01      354.91     12.81 o 
   8   7   4      232.02      218.84     11.41 o 
   9   7   4       93.85       65.55      9.66 o 
  10   7   4       28.63       16.82      8.70 o 
  11   7   4        0.71        5.73      8.56 o 
  12   7   4      140.02      132.13     11.18 o 
  13   7   4        0.81        0.55     11.68 o 
  14   7   4      124.48      133.36     19.31 o 
  15   7   4       51.86       54.30     12.02 o 
  16   7   4       49.85       62.15     12.64 o 
  17   7   4       21.59       33.38     12.59 o 
  18   7   4      268.90      271.35     18.49 o 
  19   7   4        2.97       28.37     15.20 o 
   0   8   4    24424.61    23957.50    282.50 o 
   1   8   4      153.92      562.33     61.08 o 
   2   8   4    22078.73    21989.48    173.65 o 
   3   8   4      176.09      442.66     17.62 o 
   4   8   4    17476.69    17561.67    120.32 o 
   5   8   4       60.09      258.52     11.68 o 
   6   8   4    16906.78    16615.45    115.38 o 
   7   8   4        1.10      163.50     11.42 o 
   8   8   4    17923.38    17593.46    126.51 o 
   9   8   4      188.02      368.18     13.86 o 
  10   8   4    13021.26    12966.63     97.57 o 
  11   8   4       14.24      129.90     11.21 o 
  12   8   4     8897.37     8919.55     76.31 o 
  13   8   4        2.86       99.77     12.38 o 
  14   8   4     8748.08     8836.51     81.58 o 
  15   8   4       41.17      145.74     13.75 o 
  16   8   4     7501.41     7847.23     76.07 o 
  17   8   4       18.77      117.89     15.25 o 
  18   8   4     4764.29     5067.53     65.79 o 
   0   9   4       23.58       50.39     16.76 o 
   1   9   4        0.93        0.07     11.06 o 
   2   9   4      205.16      216.28     14.35 o 
   3   9   4       98.87      116.05     12.70 o 
   4   9   4      141.92      158.75     13.72 o 
   5   9   4        3.17        0.73     10.41 o 
   6   9   4       46.11       46.03      9.64 o 
   7   9   4       27.31       18.22      8.69 o 
   8   9   4      404.53      409.86     14.80 o 
   9   9   4       26.40       25.60      8.95 o 
  10   9   4      122.28      148.34     11.42 o 
  11   9   4       63.14       69.76     10.18 o 
  12   9   4        5.64        2.80      9.99 o 
  13   9   4      106.71      119.22     14.74 o 
  14   9   4      161.86      180.27     14.64 o 
  15   9   4      100.13      120.52     14.34 o 
  16   9   4      555.16      592.58     25.31 o 
   0  10   4     2706.42     2334.34     55.02 o 
   1  10   4        1.11       35.08     12.44 o 
   2  10   4     1265.28     1142.78     24.65 o 
   3  10   4       20.25       31.92     11.45 o 
   4  10   4      710.02      741.35     22.82 o 
   5  10   4       28.12       40.14     11.91 o 
   6  10   4     1680.32     1631.55     30.88 o 
   7  10   4       15.32       40.51     12.35 o 
   8  10   4     1142.67     1068.94     25.74 o 
   9  10   4       18.37       10.39      9.05 o 
  10  10   4      352.31      405.82     20.75 o 
  11  10   4      210.02      226.22     17.98 o 
  12  10   4      636.27      674.18     24.83 o 
  13  10   4       48.80       95.27     14.11 o 
  14  10   4      496.05      554.11     24.46 o 
   0  11   4        0.42        0.78     19.60 o 
   1  11   4       29.05       24.63     15.10 o 
   2  11   4      202.60      173.98     18.99 o 
   3  11   4       21.30       49.05     15.73 o 
   4  11   4      118.49      118.70     15.72 o 
   5  11   4       40.91       46.74     14.75 o 
   6  11   4        1.03       11.52     13.61 o 
   7  11   4       30.50       31.98     14.60 o 
   8  11   4      417.91      425.87     22.53 o 
   9  11   4        3.93       -6.62     13.62 o 
  10  11   4      147.81      157.64     16.02 o 
  11  11   4        1.35       19.17     13.98 o 
  12  11   4       50.46       75.93     20.79 o 
   0  12   4    11676.36    10971.04    175.07 o 
   1  12   4       13.78      479.32     42.18 o 
   2  12   4     9344.49     8912.32    105.75 o 
   3  12   4        0.43      325.39     25.75 o 
   4  12   4     8058.50     7911.50    105.51 o 
   5  12   4        3.99      328.62     29.08 o 
   6  12   4     9773.68     9633.23    103.87 o 
   7  12   4       24.20      336.44     23.46 o 
   8  12   4     7585.29     7475.63     86.85 o 
   1   1   5    10758.22    11309.04     66.39 o 
   2   1   5      319.79      412.45     10.45 o 
   3   1   5    10725.46    10707.28     65.07 o 
   4   1   5     1202.77     1260.11     13.16 o 
   5   1   5     6497.99     6675.21     46.14 o 
   6   1   5      377.92      413.04     10.14 o 
   7   1   5    19210.42    19488.52    110.75 o 
   8   1   5      200.60      265.84      8.03 o 
   9   1   5    10380.56    10397.90     61.47 o 
  10   1   5      399.54      401.86      9.51 o 
  11   1   5     2330.05     2360.05     21.65 o 
  12   1   5      784.11      747.86     15.80 o 
  13   1   5     9314.34     9135.62     72.35 o 
  14   1   5       29.14       40.71     10.08 o 
  15   1   5     9578.59     9367.30     73.03 o 
  16   1   5        6.63       -3.26      8.37 o 
  17   1   5     6413.48     6458.04     51.97 o 
  18   1   5      102.33      121.83     13.99 o 
  19   1   5     3214.08     3169.21     51.77 o 
  20   1   5       76.95       64.35     15.03 o 
  21   1   5     2030.04     1965.91     38.52 o 
  22   1   5        2.29        5.70     11.50 o 
   1   2   5       68.84       68.87      5.83 o 
   2   2   5       74.13       50.39      5.72 o 
   3   2   5      741.25      716.37     10.63 o 
   4   2   5        0.43       -3.82      5.20 o 
   5   2   5      192.89      158.98      7.53 o 
   6   2   5       58.02       56.53      6.47 o 
   7   2   5      454.71      435.92     10.73 o 
   8   2   5        5.22        9.65      6.41 o 
   9   2   5     1255.52     1118.93     15.38 o 
  10   2   5       72.65       68.14      7.89 o 
  11   2   5        0.06       -2.97      7.71 o 
  12   2   5       33.19       31.44      9.07 o 
  13   2   5      929.90      797.41     17.41 o 
  14   2   5        2.77       -7.38      7.38 o 
  15   2   5      767.92      633.70     15.58 o 
  16   2   5       56.36       44.26      7.19 o 
  17   2   5       17.01       -8.36      8.36 o 
  18   2   5        3.82        4.24      9.72 o 
  19   2   5      665.60      614.31     22.02 o 
  20   2   5       22.36       23.98     12.21 o 
  21   2   5      363.41      326.67     21.44 o 
  22   2   5       17.80       26.14     15.38 o 
   1   3   5     8575.94     8960.18     55.22 o 
   2   3   5      352.31      339.26      8.92 o 
   3   3   5    10909.68    10907.15     63.60 o 
   4   3   5       26.34       42.86      5.88 o 
   5   3   5     5872.85     5999.00     39.94 o 
   6   3   5       77.80       96.50      7.10 o 
   7   3   5    14303.27    14639.42     91.57 o 
   8   3   5      177.31      176.62      9.27 o 
   9   3   5     9666.35     9792.15     66.67 o 
  10   3   5       68.78       77.31      8.45 o 
  11   3   5     2648.05     2578.04     28.17 o 
  12   3   5      207.63      247.20     12.70 o 
  13   3   5     7417.99     7278.40     59.29 o 
  14   3   5      152.42      170.49     11.47 o 
  15   3   5     8574.59     8448.31     67.88 o 
  16   3   5        3.72       19.85      8.53 o 
  17   3   5     5532.03     5336.18     47.70 o 
  18   3   5        0.01        2.28     10.90 o 
  19   3   5     2839.73     2822.11     38.89 o 
  20   3   5       15.12       20.29     12.15 o 
  21   3   5     2207.02     2298.81     44.52 o 
   1   4   5     1031.62      922.72     13.62 o 
   2   4   5      190.46      164.38      7.09 o 
   3   4   5       55.90       36.87      5.92 o 
   4   4   5       12.11       11.24      5.74 o 
   5   4   5      100.27      113.88      7.26 o 
   6   4   5       50.70       38.07      6.45 o 
   7   4   5      123.16       96.51      7.93 o 
   8   4   5       50.53       37.54      6.52 o 
   9   4   5      525.18      462.90     12.75 o 
  10   4   5        8.71        9.17      7.70 o 
  11   4   5      149.03      170.02     10.01 o 
  12   4   5       15.95       35.74      8.65 o 
  13   4   5       62.09       57.65      9.53 o 
  14   4   5        6.72       -1.66      8.60 o 
  15   4   5      582.36      525.08     17.08 o 
  16   4   5       23.42       30.83     10.80 o 
  17   4   5       41.04       28.55     11.49 o 
  18   4   5        8.08       21.11     12.95 o 
  19   4   5       81.50       87.69     13.96 o 
  20   4   5       12.21       29.53     13.49 o 
  21   4   5      409.95      388.94     20.95 o 
   1   5   5     8875.44     9245.55     66.64 o 
   2   5   5     1146.16     1107.20     19.10 o 
   3   5   5     9113.98     9200.89     59.13 o 
   4   5   5       97.57      118.60      8.12 o 
   5   5   5     6798.59     6849.61     48.37 o 
   6   5   5        0.38       23.79      7.28 o 
   7   5   5    11892.68    12067.46     90.50 o 
   8   5   5      935.53      957.83     16.70 o 
   9   5   5     8118.59     8274.45     64.29 o 
  10   5   5        5.28       18.75      8.24 o 
  11   5   5     4008.52     3909.29     39.43 o 
  12   5   5        7.14        9.77      9.70 o 
  13   5   5     6904.58     6856.13     63.43 o 
  14   5   5      457.84      465.63     17.94 o 
  15   5   5     6932.86     6874.83     66.36 o 
  16   5   5        1.08       28.51     11.07 o 
  17   5   5     5181.23     4883.47     55.80 o 
  18   5   5       28.99       24.97     17.12 o 
  19   5   5     3376.20     3514.42     47.29 o 
  20   5   5       70.83       81.30     14.74 o 
   1   6   5     1480.49     1304.20     22.72 o 
   2   6   5      173.71      154.65     10.82 o 
   3   6   5     2283.81     1967.47     28.19 o 
   4   6   5       13.40       28.28      9.48 o 
   5   6   5      108.12      120.43     11.11 o 
   6   6   5       40.33       37.56      7.71 o 
   7   6   5      412.46      372.26     11.62 o 
   8   6   5       85.46       75.85      8.11 o 
   9   6   5      108.91      118.44      9.19 o 
  10   6   5        0.15        1.87      7.80 o 
  11   6   5       65.44       73.20      9.04 o 
  12   6   5        5.28        1.89      9.94 o 
  13   6   5       29.67       35.90     10.70 o 
  14   6   5       41.45       29.14     10.87 o 
  15   6   5        6.56       -2.72     10.54 o 
  16   6   5        0.38        2.07     10.98 o 
  17   6   5        6.77       -7.77     12.37 o 
  18   6   5        5.27        1.98     15.26 o 
  19   6   5       23.51       19.48     14.95 o 
   1   7   5     5913.16     6146.42     65.35 o 
   2   7   5      389.02      529.37     18.94 o 
   3   7   5     4876.42     4985.82     47.47 o 
   4   7   5        0.11       47.61      9.79 o 
   5   7   5     5127.84     5182.65     49.05 o 
   6   7   5        0.08       34.25      9.76 o 
   7   7   5     7001.89     6966.84     75.23 o 
   8   7   5      333.33      489.75     15.60 o 
   9   7   5     4570.55     4593.76     42.31 o 
  10   7   5      112.31      128.74     10.70 o 
  11   7   5     3584.69     3599.32     38.29 o 
  12   7   5       13.99       29.83     10.76 o 
  13   7   5     4672.04     4539.57     50.10 o 
  14   7   5       60.52      131.56     13.42 o 
  15   7   5     3972.64     3941.57     56.42 o 
  16   7   5       42.88       74.83     15.36 o 
  17   7   5     3710.62     3640.56     57.76 o 
  18   7   5        0.09       47.65     17.34 o 
   1   8   5     1962.88     1860.29     32.06 o 
   2   8   5        6.26       26.43     11.07 o 
   3   8   5      114.42       78.76     11.87 o 
   4   8   5        0.24       -1.67     10.22 o 
   5   8   5      412.85      405.62     16.53 o 
   6   8   5        4.29       17.12      9.92 o 
   7   8   5      630.58      605.09     19.41 o 
   8   8   5        0.25        2.87      9.87 o 
   9   8   5      272.87      283.87     15.92 o 
  10   8   5        2.82       36.50     10.92 o 
  11   8   5      494.84      490.46     19.50 o 
  12   8   5       21.87       21.58     12.26 o 
  13   8   5       84.64       92.43     13.48 o 
  14   8   5       11.80       15.62     11.60 o 
  15   8   5      186.18      220.41     15.69 o 
  16   8   5        5.72       24.82     13.27 o 
  17   8   5      126.27      129.83     17.44 o 
   1   9   5     4819.54     4929.88     58.40 o 
   2   9   5        0.29       98.85     14.59 o 
   3   9   5     4892.31     4868.08     61.74 o 
   4   9   5      181.62      221.89     15.56 o 
   5   9   5     5421.95     5532.37     59.83 o 
   6   9   5       10.92       80.34     11.74 o 
   7   9   5     4534.95     4384.63     48.63 o 
   8   9   5        0.45       65.77     11.79 o 
   9   9   5     4406.64     4509.32     72.07 o 
  10   9   5      380.23      413.63     17.97 o 
  11   9   5     4501.35     4661.07     53.88 o 
  12   9   5       63.49       97.63     14.48 o 
  13   9   5     3515.99     3376.50     47.90 o 
  14   9   5       27.20       52.32     14.12 o 
  15   9   5     3608.07     3535.42     50.39 o 
   1  10   5      115.66      150.18     15.85 o 
   2  10   5       47.49       28.45     12.78 o 
   3  10   5        1.13        7.42     11.33 o 
   4  10   5       49.51       27.76     12.33 o 
   5  10   5       12.05       15.53     12.07 o 
   6  10   5       40.72       51.15     12.72 o 
   7  10   5       22.06       12.06     12.01 o 
   8  10   5       55.74       29.96     11.46 o 
   9  10   5      319.81      342.81     17.31 o 
  10  10   5        1.15      -10.08     12.19 o 
  11  10   5       52.27       51.93     14.35 o 
  12  10   5       83.43       68.39     16.49 o 
  13  10   5      186.69      165.38     19.96 o 
   1  11   5     2292.89     2499.48     46.97 o 
   2  11   5        0.00       95.03     15.66 o 
   3  11   5     2451.80     2616.37     70.66 o 
   4  11   5       89.93      158.11     21.32 o 
   5  11   5     2766.44     2964.54     44.84 o 
   6  11   5       25.63       80.66     14.55 o 
   7  11   5     1887.17     1724.40     34.30 o 
   8  11   5        2.30       52.80     15.76 o 
   9  11   5     2470.11     2591.99     42.09 o 
   1  12   5      729.69      806.05     32.52 o 
   2  12   5       29.85       87.98     18.67 o 
   3  12   5      337.07      342.11     25.06 o 
   4  12   5       34.38       57.73     18.61 o 
   0   0   6    30892.59    31137.28    366.15 o 
   1   0   6       54.56      207.94     19.76 o 
   2   0   6    22048.25    22543.82    171.86 o 
   3   0   6      457.93      522.76     14.89 o 
   4   0   6    17999.29    17941.71    150.91 o 
   5   0   6      234.22      290.16     18.78 o 
   6   0   6    22435.15    22770.13    205.92 o 
   7   0   6       18.16       40.59     11.75 o 
   8   0   6    24761.31    24693.74    234.24 o 
   9   0   6       95.09      109.33     12.16 o 
  10   0   6    18900.19    18609.98    177.46 o 
  11   0   6        6.77       28.12     13.65 o 
  12   0   6    10936.83    10756.97    129.03 o 
  13   0   6      909.62      905.32     29.55 o 
  14   0   6    15916.26    15247.35    174.22 o 
  15   0   6      316.60      314.94     25.87 o 
  16   0   6    17818.50    17333.45    196.47 o 
  17   0   6      613.57      688.61     30.60 o 
  18   0   6     6705.75     6763.86     96.31 o 
  19   0   6       81.02      150.40     23.18 o 
  20   0   6     6107.53     6119.92    105.54 o 
  21   0   6       62.77       78.27     24.32 o 
   0   1   6       45.79       40.77      6.68 o 
   1   1   6      382.89      343.13      9.47 o 
   2   1   6       86.20       85.88      6.85 o 
   3   1   6       81.25       75.42      6.56 o 
   4   1   6       11.11       10.67      6.16 o 
   5   1   6      470.40      399.97     10.23 o 
   6   1   6      113.47      119.21      7.49 o 
   7   1   6       59.63       44.67      6.59 o 
   8   1   6       92.97       77.09      6.98 o 
   9   1   6       87.54       76.97      7.29 o 
  10   1   6       71.62       68.37      8.06 o 
  11   1   6      301.21      280.25     14.43 o 
  12   1   6      130.48      118.12     12.63 o 
  13   1   6       64.53       52.76     10.48 o 
  14   1   6        4.03       -9.57      9.92 o 
  15   1   6       85.58       90.06     12.36 o 
  16   1   6      110.76       77.57     16.72 o 
  17   1   6      230.30      217.12     14.15 o 
  18   1   6       60.98       52.57     11.38 o 
  19   1   6        6.89       22.55     13.40 o 
  20   1   6        4.89       12.26     13.41 o 
  21   1   6       57.46       46.23     15.62 o 
   0   2   6     3805.90     3905.72     41.51 o 
   1   2   6      290.00      354.32     10.87 o 
   2   2   6      632.33      669.75     11.70 o 
   3   2   6      435.18      457.46     10.71 o 
   4   2   6      169.42      190.81      8.51 o 
   5   2   6      569.67      586.41     11.34 o 
   6   2   6     2004.94     2007.98     20.23 o 
   7   2   6      151.13      170.09      8.61 o 
   8   2   6     2520.68     2515.72     23.89 o 
   9   2   6      111.18       97.11      7.65 o 
  10   2   6     1269.49     1222.61     16.38 o 
  11   2   6       62.78       54.13      9.29 o 
  12   2   6      541.05      566.57     16.47 o 
  13   2   6      468.14      513.57     16.71 o 
  14   2   6     2062.91     1947.87     27.62 o 
  15   2   6      242.14      237.22     15.27 o 
  16   2   6     2926.15     2785.12     35.42 o 
  17   2   6      166.22      186.62     13.86 o 
  18   2   6      577.21      576.59     21.22 o 
  19   2   6       20.24       28.44     13.86 o 
  20   2   6      700.62      698.64     33.46 o 
   0   3   6        1.01        4.24     12.51 o 
   1   3   6      517.92      445.38     11.60 o 
   2   3   6      291.96      277.88     10.13 o 
   3   3   6      333.53      284.73     10.28 o 
   4   3   6        0.11        4.96      6.44 o 
   5   3   6      734.30      646.38     11.96 o 
   6   3   6      111.37      118.20      7.74 o 
   7   3   6        5.60        1.77      6.46 o 
   8   3   6      653.63      538.85     12.96 o 
   9   3   6      328.56      260.55     10.35 o 
  10   3   6       73.05       80.09      7.85 o 
  11   3   6      492.48      474.92     15.61 o 
  12   3   6      307.18      275.23     13.55 o 
  13   3   6       93.80      105.03     11.08 o 
  14   3   6      140.96      150.01     11.51 o 
  15   3   6      274.58      268.53     13.73 o 
  16   3   6      308.10      330.07     14.20 o 
  17   3   6      448.53      447.65     18.26 o 
  18   3   6      124.52      104.19     12.20 o 
  19   3   6       10.58       16.12     10.59 o 
  20   3   6        0.46        7.26     16.08 o 
   0   4   6    26943.96    26791.06    236.46 o 
   1   4   6      316.26      459.99     19.28 o 
   2   4   6    16200.02    16864.30    106.23 o 
   3   4   6      261.11      333.85     11.32 o 
   4   4   6    12983.58    13385.28     81.18 o 
   5   4   6      618.55      620.66     13.37 o 
   6   4   6    21310.66    21414.80    127.04 o 
   7   4   6      234.58      305.53     10.49 o 
   8   4   6    18083.71    18294.02    106.54 o 
   9   4   6       57.58      114.36      8.70 o 
  10   4   6    12994.24    13128.10     83.35 o 
  11   4   6      239.41      253.06     12.42 o 
  12   4   6    13026.76    12801.74     99.45 o 
  13   4   6       89.04      103.71     11.89 o 
  14   4   6    12878.33    12911.14    101.33 o 
  15   4   6      102.47      185.86     13.39 o 
  16   4   6    10915.22    10927.72     89.81 o 
  17   4   6        0.96       43.95     10.34 o 
  18   4   6     8180.54     8134.28     76.66 o 
  19   4   6       17.76       88.83     18.32 o 
   0   5   6      593.67      509.89     24.66 o 
   1   5   6       66.54       44.30     10.74 o 
   2   5   6       78.49       78.78      9.67 o 
   3   5   6      182.13      163.12      9.96 o 
   4   5   6       64.85       38.57      7.94 o 
   5   5   6       37.29       31.40      7.67 o 
   6   5   6      171.69      171.85      9.77 o 
   7   5   6      419.32      355.69     12.11 o 
   8   5   6      558.96      483.44     13.49 o 
   9   5   6       50.30       35.88      8.06 o 
  10   5   6       23.99       25.99      7.95 o 
  11   5   6       18.43       31.59      9.74 o 
  12   5   6        3.49       -9.49      9.49 o 
  13   5   6        7.69        4.08     10.17 o 
  14   5   6      253.87      238.88     14.78 o 
  15   5   6       22.81        4.50     10.74 o 
  16   5   6       27.77       23.02     12.35 o 
  17   5   6        6.86       -3.07     11.22 o 
  18   5   6        0.55        2.85     13.26 o 
  19   5   6        7.68       -3.83     12.75 o 
   0   6   6     1272.65     1231.50     32.45 o 
   1   6   6        2.81       21.71     10.20 o 
   2   6   6      390.15      537.63     18.28 o 
   3   6   6      157.01      169.64     12.15 o 
   4   6   6      287.37      372.71     15.79 o 
   5   6   6       53.61       47.57      9.47 o 
   6   6   6     1201.11     1093.48     20.51 o 
   7   6   6        0.01        5.70      9.04 o 
   8   6   6      891.02      972.18     19.96 o 
   9   6   6       94.59       99.44     11.29 o 
  10   6   6      741.47      769.89     18.73 o 
  11   6   6       40.72       42.31     11.53 o 
  12   6   6     1032.75      978.72     26.10 o 
  13   6   6      129.16      132.78     13.89 o 
  14   6   6     1027.69     1014.08     25.98 o 
  15   6   6      170.48      220.97     16.04 o 
  16   6   6     1199.75     1136.45     24.71 o 
  17   6   6        9.24       23.47     11.98 o 
  18   6   6     1088.85     1044.15     27.52 o 
   0   7   6     1108.97      986.49     35.80 o 
   1   7   6      312.59      291.98     15.21 o 
   2   7   6       30.57       35.50     11.61 o 
   3   7   6      131.10      131.07     14.63 o 
   4   7   6       86.47       88.90     11.01 o 
   5   7   6      307.31      287.37     14.14 o 
   6   7   6      508.58      491.13     17.36 o 
   7   7   6      673.13      643.43     18.60 o 
   8   7   6      377.73      373.69     15.94 o 
   9   7   6        5.53        3.61      9.78 o 
  10   7   6       48.21       25.17     11.52 o 
  11   7   6      200.24      214.12     15.69 o 
  12   7   6       77.83       96.11     13.43 o 
  13   7   6       18.96       36.96     11.97 o 
  14   7   6      191.21      222.20     16.50 o 
  15   7   6        0.45      -13.30     13.67 o 
  16   7   6        0.43      -15.46     15.61 o 
   0   8   6     9263.88     9774.56    137.21 o 
   1   8   6      232.28      443.25     29.39 o 
   2   8   6    11259.98    11488.80    109.69 o 
   3   8   6       72.09      291.86     19.71 o 
   4   8   6    11749.71    11586.55    103.65 o 
   5   8   6       45.73      184.04     13.99 o 
   6   8   6     9046.24     9497.53     84.14 o 
   7   8   6      144.47      255.15     15.32 o 
   8   8   6     9838.05    10048.54     88.27 o 
   9   8   6       81.94      213.59     14.78 o 
  10   8   6    10773.77    10679.10    102.68 o 
  11   8   6        5.59      101.91     14.48 o 
  12   8   6     7701.96     7901.75     84.03 o 
  13   8   6      168.39      217.60     17.53 o 
  14   8   6     7154.98     7153.73     79.42 o 
  15   8   6      113.07      197.58     17.91 o 
   0   9   6      453.50      419.42     31.54 o 
   1   9   6        2.20        4.71     12.72 o 
   2   9   6      174.78      213.16     17.25 o 
   3   9   6      135.51      151.77     16.18 o 
   4   9   6        8.76       28.81     12.11 o 
   5   9   6        1.13       -6.29     11.64 o 
   6   9   6      183.75      167.52     15.51 o 
   7   9   6      143.03      176.94     14.60 o 
   8   9   6      388.09      427.54     18.60 o 
   9   9   6       25.52       27.43     11.68 o 
  10   9   6       25.70       37.92     12.37 o 
  11   9   6        0.07       15.90     12.74 o 
  12   9   6       32.32       40.10     14.25 o 
  13   9   6       14.71       22.40     13.88 o 
   0  10   6       62.64      122.84     22.90 o 
   1  10   6       66.69       59.88     15.12 o 
   2  10   6      407.69      494.62     23.17 o 
   3  10   6       11.69       11.16     13.60 o 
   4  10   6      610.44      632.75     25.20 o 
   5  10   6        0.18       29.88     12.82 o 
   6  10   6      152.00      214.11     17.02 o 
   7  10   6      116.72       97.74     17.65 o 
   8  10   6      440.19      488.02     20.56 o 
   9  10   6       20.19        2.75     15.12 o 
  10  10   6      904.91      901.45     25.77 o 
   0  11   6       48.67       59.49     21.97 o 
   1  11   6       24.70       46.11     15.44 o 
   2  11   6      246.12      261.49     19.94 o 
   3  11   6       70.58      104.55     17.66 o 
   4  11   6      132.36      146.96     18.55 o 
   5  11   6       14.20       38.20     16.12 o 
   6  11   6       12.50        1.54     16.77 o 
   1   1   7    16848.17    16693.19    101.95 o 
   2   1   7       50.46      123.28     13.50 o 
   3   1   7     6146.56     5889.13     50.51 o 
   4   1   7        0.78        9.62      5.75 o 
   5   1   7     7404.24     7320.56     55.74 o 
   6   1   7      964.52      880.01     15.92 o 
   7   1   7     8296.24     8314.39     60.57 o 
   8   1   7        8.35       15.41      7.42 o 
   9   1   7     9608.66     9254.75     66.05 o 
  10   1   7       28.25       54.55      9.53 o 
  11   1   7     6257.45     5987.77     55.13 o 
  12   1   7      673.80      722.33     18.41 o 
  13   1   7     2777.08     2869.99     34.78 o 
  14   1   7       28.85       26.54     10.92 o 
  15   1   7     4582.35     4522.15     50.90 o 
  16   1   7       15.76       32.16     11.63 o 
  17   1   7     2621.69     2589.33     40.56 o 
  18   1   7       77.75       99.28     13.20 o 
  19   1   7     1673.43     1690.02     43.37 o 
   1   2   7        9.35       11.92      7.16 o 
   2   2   7     1013.88      874.16     14.90 o 
   3   2   7       18.58        9.79      7.19 o 
   4   2   7      619.33      562.56     13.00 o 
   5   2   7        8.97       13.83      7.43 o 
   6   2   7       79.52       71.52      8.39 o 
   7   2   7      244.59      191.17     11.69 o 
   8   2   7      747.49      656.43     16.32 o 
   9   2   7       41.76       19.25      8.04 o 
  10   2   7      101.65      109.18     12.05 o 
  11   2   7       86.16       79.12     11.85 o 
  12   2   7      115.30      113.40     13.66 o 
  13   2   7      132.12       97.35     11.74 o 
  14   2   7      193.55      216.97     14.94 o 
  15   2   7        0.06      -10.75     10.75 o 
  16   2   7        6.68       -4.85     10.92 o 
  17   2   7        3.82        6.96     11.27 o 
  18   2   7       42.91       33.42     12.14 o 
  19   2   7       25.18       33.00     14.67 o 
   1   3   7    15494.67    15185.91    101.82 o 
   2   3   7        0.34       45.77      9.07 o 
   3   3   7     3886.24     3813.92     32.76 o 
   4   3   7        0.00       17.28      7.32 o 
   5   3   7     7180.22     7116.17     51.19 o 
   6   3   7      390.96      382.92     11.57 o 
   7   3   7     8505.00     8314.67     55.71 o 
   8   3   7       58.88       75.59      8.44 o 
   9   3   7     6377.42     6189.55     53.29 o 
  10   3   7        6.30        4.92      7.20 o 
  11   3   7     5618.86     5363.49     57.65 o 
  12   3   7      280.97      298.68     16.53 o 
  13   3   7     3312.56     3345.45     40.24 o 
  14   3   7       23.43       26.45     12.97 o 
  15   3   7     2997.65     3039.23     40.20 o 
  16   3   7       12.78       -7.27     10.63 o 
  17   3   7     2366.20     2403.00     36.33 o 
  18   3   7       25.60       33.77     13.46 o 
   1   4   7       78.04       83.86      9.59 o 
   2   4   7      549.57      528.67     13.49 o 
   3   4   7      106.26      108.25      8.79 o 
   4   4   7      316.22      303.68     11.36 o 
   5   4   7        5.95        9.68      7.83 o 
   6   4   7       27.15       20.93      7.70 o 
   7   4   7      592.17      567.88     14.13 o 
   8   4   7      253.94      262.69     11.69 o 
   9   4   7       53.79       58.20      8.86 o 
  10   4   7        2.18        4.62      7.17 o 
  11   4   7       64.47       34.66     10.36 o 
  12   4   7       21.40       10.77     12.25 o 
  13   4   7      256.80      218.04     16.58 o 
  14   4   7        0.01       23.04     12.07 o 
  15   4   7      142.13      130.92     16.40 o 
  16   4   7       15.44        6.43     13.91 o 
  17   4   7       39.69       46.59     13.89 o 
  18   4   7        2.59       30.67     14.50 o 
   1   5   7    11461.56    10835.85     95.84 o 
   2   5   7       35.36      107.13     11.55 o 
   3   5   7     5860.08     6077.45     53.70 o 
   4   5   7        0.61       37.46      9.67 o 
   5   5   7     6370.27     6246.16     52.32 o 
   6   5   7      124.23      139.02     10.87 o 
   7   5   7     6901.51     6565.19     54.47 o 
   8   5   7      165.74      185.11     11.44 o 
   9   5   7     6546.26     6713.77     51.77 o 
  10   5   7       43.87       78.65     10.34 o 
  11   5   7     5188.11     5129.44     49.12 o 
  12   5   7       57.04       56.50     10.37 o 
  13   5   7     3006.92     2845.69     36.51 o 
  14   5   7       41.31       51.68     14.34 o 
  15   5   7     3045.31     3331.26     50.62 o 
  16   5   7       73.98      106.85     16.57 o 
  17   5   7     2583.40     2773.35     49.46 o 
   1   6   7       15.04       19.06     11.28 o 
   2   6   7        1.96       -1.60     10.52 o 
   3   6   7       55.13       24.86     11.12 o 
   4   6   7        3.74       -6.75      9.68 o 
   5   6   7       14.57       20.67      9.54 o 
   6   6   7        3.72        5.23      9.15 o 
   7   6   7      109.00       88.01     10.94 o 
   8   6   7       51.07       34.42     10.48 o 
   9   6   7       17.87        3.80      9.90 o 
  10   6   7      115.15      106.59     12.43 o 
  11   6   7      159.77      133.63     16.50 o 
  12   6   7       26.35        7.69     11.37 o 
  13   6   7       19.48       32.07     11.98 o 
  14   6   7      328.56      332.07     18.61 o 
  15   6   7       78.89       78.35     13.77 o 
  16   6   7      100.04      101.81     19.63 o 
   1   7   7     5722.78     5443.44     61.55 o 
   2   7   7       77.70      172.14     16.75 o 
   3   7   7     6746.52     6713.87     65.28 o 
   4   7   7        0.44       92.81     13.68 o 
   5   7   7     3571.67     3522.61     43.04 o 
   6   7   7       37.75       39.62     10.73 o 
   7   7   7     3394.98     3320.47     39.38 o 
   8   7   7      187.75      224.15     14.52 o 
   9   7   7     6217.75     6180.17     59.36 o 
  10   7   7       73.05      165.64     14.92 o 
  11   7   7     3159.60     3165.40     45.57 o 
  12   7   7       19.41       15.27     11.82 o 
  13   7   7     1322.18     1368.40     28.95 o 
  14   7   7       37.42       44.53     13.61 o 
   1   8   7      139.45      189.71     16.59 o 
   2   8   7        9.54        3.88     12.76 o 
   3   8   7      322.48      359.89     19.14 o 
   4   8   7        2.69        9.51     12.09 o 
   5   8   7      144.24      149.66     15.37 o 
   6   8   7       17.47       41.54     11.56 o 
   7   8   7      593.12      608.11     20.06 o 
   8   8   7       32.57       40.14     11.76 o 
   9   8   7      183.92      197.88     15.22 o 
  10   8   7       44.33       40.14     12.78 o 
  11   8   7        1.91       -4.31     15.75 o 
  12   8   7       36.12       29.88     13.82 o 
   1   9   7     5172.33     5118.28     63.67 o 
   2   9   7       35.19      183.78     17.58 o 
   3   9   7     5942.83     5517.97     69.27 o 
   4   9   7       12.34      118.58     16.34 o 
   5   9   7     3592.75     3732.40     58.96 o 
   6   9   7        9.82       80.07     14.79 o 
   7   9   7     3765.33     3941.62     48.00 o 
   8   9   7       88.14      203.76     18.11 o 
   9   9   7     4973.92     4582.89     68.11 o 
  10   9   7      103.66      179.79     20.16 o 
   1  10   7        1.91       26.78     15.24 o 
   2  10   7       29.80       -5.59     15.44 o 
   3  10   7        9.54       34.79     15.37 o 
   4  10   7       48.04       43.42     15.39 o 
   5  10   7        0.15       -3.50     14.68 o 
   6  10   7       11.37        6.22     16.03 o 
   0   0   8    14569.14    14683.03    224.79 o 
   1   0   8       76.09      197.76     18.98 o 
   2   0   8    20065.68    19376.33    184.22 o 
   3   0   8      568.27      633.84     23.64 o 
   4   0   8    16719.06    16278.10    158.55 o 
   5   0   8        0.12       38.08     12.73 o 
   6   0   8    13864.83    14040.45    139.94 o 
   7   0   8       96.83      137.20     15.64 o 
   8   0   8    17138.55    16599.95    161.33 o 
   9   0   8      271.75      302.89     18.83 o 
  10   0   8     9649.09     9492.67    125.90 o 
  11   0   8       89.06       57.50     14.45 o 
  12   0   8     8375.78     8377.09    102.85 o 
  13   0   8       62.08       57.57     14.43 o 
  14   0   8     8972.95     8941.41    117.19 o 
  15   0   8       88.35      128.64     17.41 o 
  16   0   8     6676.51     6705.78     90.37 o 
  17   0   8       12.55       33.58     18.11 o 
   0   1   8       36.34       29.34     14.86 o 
   1   1   8        6.29        9.79     10.11 o 
   2   1   8        2.60       -4.96      8.22 o 
   3   1   8        4.29       -4.54      8.35 o 
   4   1   8        1.39        3.59      8.62 o 
   5   1   8        9.20       23.13      8.81 o 
   6   1   8       41.00       12.90      7.42 o 
   7   1   8       12.85        1.64      7.29 o 
   8   1   8        8.10       -8.21      8.21 o 
   9   1   8        0.03        5.05      7.86 o 
  10   1   8        1.39       -8.82      8.82 o 
  11   1   8        3.09       -0.79      8.92 o 
  12   1   8       40.67       36.52     10.09 o 
  13   1   8        0.56       -9.55      9.55 o 
  14   1   8        1.45        7.73     10.21 o 
  15   1   8        3.39        1.97     10.95 o 
  16   1   8        7.17      -12.10     12.10 o 
  17   1   8        0.81       -2.72     11.81 o 
   0   2   8     1240.63     1224.06     32.64 o 
   1   2   8        0.63       14.38     10.29 o 
   2   2   8     2261.59     2039.47     27.16 o 
   3   2   8      387.99      385.85     15.36 o 
   4   2   8     1332.53     1265.08     20.12 o 
   5   2   8       57.50      108.05     10.14 o 
   6   2   8     1301.51     1288.14     21.18 o 
   7   2   8      152.07      200.68      9.89 o 
   8   2   8     2367.14     2265.40     27.14 o 
   9   2   8      124.70      131.16     11.09 o 
  10   2   8      412.79      449.07     18.69 o 
  11   2   8      162.25      175.41     16.43 o 
  12   2   8      513.39      564.53     19.33 o 
  13   2   8       35.27       17.69     10.11 o 
  14   2   8      947.30      961.92     23.21 o 
  15   2   8       21.33       15.13     11.00 o 
  16   2   8      566.05      636.42     22.19 o 
   0   3   8      181.08      120.26     17.67 o 
   1   3   8       39.18       47.49      9.91 o 
   2   3   8        0.90        0.92      7.92 o 
   3   3   8       19.80       10.48      8.34 o 
   4   3   8        1.02       -5.88      7.91 o 
   5   3   8       40.91       71.03      9.20 o 
   6   3   8       95.32       82.25      9.66 o 
   7   3   8       66.73       59.76     10.44 o 
   8   3   8       11.37       -1.74      8.13 o 
   9   3   8        0.48       -4.97      9.21 o 
  10   3   8       42.28       47.19     12.39 o 
  11   3   8        2.24       -1.39      7.96 o 
  12   3   8       90.20       73.44     13.92 o 
  13   3   8        7.83        7.28     12.12 o 
  14   3   8        4.92       10.12     11.24 o 
  15   3   8       10.74        2.66     13.36 o 
  16   3   8        7.16       28.52     12.39 o 
   0   4   8    15420.67    15430.89    174.68 o 
   1   4   8        0.36      212.37     13.58 o 
   2   4   8    16189.77    15850.96    115.74 o 
   3   4   8      214.79      345.83     15.11 o 
   4   4   8    13220.43    13087.20     96.21 o 
   5   4   8       84.92      196.73     11.87 o 
   6   4   8    13499.78    13308.67    124.89 o 
   7   4   8       39.93      122.62     11.40 o 
   8   4   8    14547.72    14436.01    104.62 o 
   9   4   8       55.89      103.67     12.20 o 
  10   4   8     8364.70     8419.70     80.04 o 
  11   4   8      188.79      194.24     21.18 o 
  12   4   8     7374.54     7243.94     72.52 o 
  13   4   8       73.90      106.48     14.92 o 
  14   4   8     7851.59     7951.66     84.70 o 
  15   4   8        8.49       52.86     14.30 o 
   0   5   8      113.58      129.91     19.39 o 
   1   5   8        8.67       12.04     10.10 o 
   2   5   8       15.06       10.05     10.63 o 
   3   5   8       24.87       20.69     10.99 o 
   4   5   8       55.16       19.63     10.20 o 
   5   5   8       16.93        7.59      9.95 o 
   6   5   8        2.87       -7.64     10.89 o 
   7   5   8       15.07       16.08     11.04 o 
   8   5   8        0.09      -10.31     10.31 o 
   9   5   8        1.96        0.03     11.61 o 
  10   5   8      353.37      283.83     19.01 o 
  11   5   8        3.14       10.88     10.65 o 
  12   5   8        2.87       -7.36     12.24 o 
  13   5   8       92.14       67.69     14.95 o 
  14   5   8       11.23       24.40     15.63 o 
   0   6   8     1277.90     1217.77     35.37 o 
   1   6   8      137.72      225.26     17.27 o 
   2   6   8     1658.25     1509.28     27.59 o 
   3   6   8      127.90      122.43     13.86 o 
   4   6   8      947.06      886.98     22.49 o 
   5   6   8       10.87       42.19     11.39 o 
   6   6   8      909.79      888.63     21.87 o 
   7   6   8       31.34       74.82     11.82 o 
   8   6   8     1866.65     1765.06     28.48 o 
   9   6   8       61.80       91.31     15.61 o 
  10   6   8      590.30      644.64     28.21 o 
  11   6   8        1.74       17.13     14.36 o 
  12   6   8      189.84      187.75     21.20 o 
  13   6   8      151.64      191.55     20.32 o 
   0   7   8      213.79      298.63     27.99 o 
   1   7   8        2.85       14.34     11.96 o 
   2   7   8       21.39       26.30     12.16 o 
   3   7   8       35.02       32.34     12.66 o 
   4   7   8       32.69        4.82     11.74 o 
   5   7   8        0.15      -11.28     11.99 o 
   6   7   8       13.20       21.16     12.10 o 
   7   7   8        2.29       11.79     11.96 o 
   8   7   8       13.31       24.92     11.58 o 
   9   7   8        1.00       -6.86     11.06 o 
  10   7   8      354.27      303.34     23.35 o 
  11   7   8       21.45       37.34     16.20 o 
   0   8   8    11197.02    11138.48    140.45 o 
   1   8   8      152.90      465.74     21.72 o 
   2   8   8    10207.24    10102.09     97.52 o 
   3   8   8       57.73      285.55     20.93 o 
   4   8   8     8217.63     8346.52     85.02 o 
   5   8   8       17.46      250.56     31.52 o 
   6   8   8     8746.22     8834.84     88.84 o 
   7   8   8      111.58      329.56     18.62 o 
   8   8   8     9592.83     9524.36     88.51 o 
   0   9   8      609.86      604.21     49.27 o 
   1   9   8        0.03      -15.07     15.54 o 
   2   9   8       17.50       36.77     15.81 o 
   3   9   8       37.78       34.18     19.05 o 
   4   9   8        0.54      -14.85     14.85 o 
   1   1   9     3297.97     3358.01     40.36 o 
   2   1   9        3.36       44.35     11.57 o 
   3   1   9     4323.51     4206.49     42.03 o 
   4   1   9       97.80      131.96     11.54 o 
   5   1   9     4232.96     4267.57     42.35 o 
   6   1   9      202.10      223.52     13.08 o 
   7   1   9     4604.56     4554.59     43.98 o 
   8   1   9       48.33       49.44     10.93 o 
   9   1   9     3824.88     3914.67     51.84 o 
  10   1   9        1.13        5.18     10.71 o 
  11   1   9     3014.77     3013.00     47.87 o 
  12   1   9       69.60       73.86     10.97 o 
  13   1   9     3422.12     3362.65     46.34 o 
  14   1   9       84.70      103.70     15.72 o 
   1   2   9        2.85        4.84     10.65 o 
   2   2   9        2.57       -1.70     10.78 o 
   3   2   9       56.78       73.84     10.18 o 
   4   2   9       14.45        3.12      8.91 o 
   5   2   9        0.77       -6.22      9.69 o 
   6   2   9        3.04       21.44     10.32 o 
   7   2   9       53.63       58.11     11.83 o 
   8   2   9        2.75        6.18      9.65 o 
   9   2   9       46.67       53.49     12.22 o 
  10   2   9        4.02        3.77     10.83 o 
  11   2   9       41.73       61.75     15.40 o 
  12   2   9        0.02        6.06     17.99 o 
  13   2   9       51.00       55.98     15.97 o 
   1   3   9     2860.97     2798.57     36.61 o 
   2   3   9        0.34       58.77     12.69 o 
   3   3   9     3850.47     4090.58     50.14 o 
   4   3   9       26.66       26.44     10.40 o 
   5   3   9     3330.97     3239.55     37.62 o 
   6   3   9      146.35      194.38     13.52 o 
   7   3   9     3948.69     3737.94     40.66 o 
   8   3   9       14.56       28.60     12.55 o 
   9   3   9     3851.55     4006.04     57.01 o 
  10   3   9       17.29       21.97     15.73 o 
  11   3   9     2409.18     2426.65     40.68 o 
  12   3   9       75.09      124.25     18.14 o 
  13   3   9     2750.25     2471.86     36.21 o 
   1   4   9       65.94       69.55     13.96 o 
   2   4   9        3.49       19.59     12.56 o 
   3   4   9      180.14      178.08     16.19 o 
   4   4   9       47.54       31.21     11.95 o 
   5   4   9       29.43       34.17     11.92 o 
   6   4   9       23.72       30.62     11.86 o 
   7   4   9        2.47       24.42     12.32 o 
   8   4   9        3.90       10.08     13.72 o 
   9   4   9      247.49      243.74     20.85 o 
  10   4   9        1.48       16.69     13.69 o 
  11   4   9      186.24      199.64     18.32 o 
  12   4   9        3.81       -2.73     14.30 o 
   1   5   9     3469.37     3555.83     47.16 o 
   2   5   9       47.81       87.02     15.42 o 
   3   5   9     2712.91     2908.12     44.40 o 
   4   5   9       53.88       84.45     15.69 o 
   5   5   9     3211.77     3039.28     39.73 o 
   6   5   9       31.69       96.14     13.32 o 
   7   5   9     4527.47     4519.21     50.59 o 
   8   5   9      114.67      144.80     16.10 o 
   9   5   9     3329.68     3439.57     51.96 o 
  10   5   9       10.81       34.50     14.35 o 
   1   6   9       48.83       56.73     17.03 o 
   2   6   9       23.06       24.11     14.09 o 
   3   6   9        0.57        1.37     14.03 o 
   4   6   9      130.55      143.91     16.30 o 
   5   6   9        2.23      -11.38     13.43 o 
   6   6   9       44.37       36.32     12.90 o 
   7   6   9        2.51       11.18     13.16 o 
   8   6   9       39.25       51.41     16.81 o 
   1   7   9     2991.51     3371.85     44.95 o 
   2   7   9      141.99      260.99     24.14 o 
   3   7   9      995.15      950.33     28.28 o 
   4   7   9       67.18      144.37     17.48 o 
   5   7   9     2240.02     2242.15     39.19 o 
   0   0  10    15874.83    16456.05    258.27 o 
   1   0  10       80.48      309.68     27.08 o 
   2   0  10     7482.43     7436.41     99.70 o 
   3   0  10      109.54      188.06     22.14 o 
   4   0  10     5562.81     5355.61     72.58 o 
   5   0  10        3.26       72.88     15.92 o 
   6   0  10     9316.72    10018.12    112.64 o 
   7   0  10       44.05       92.93     16.77 o 
   8   0  10     7936.70     7919.99    117.03 o 
   9   0  10       70.29      100.94     20.17 o 
   0   1  10        2.79       -2.74     17.50 o 
   1   1  10       34.70       38.34     14.39 o 
   2   1  10        6.75       -0.23     12.05 o 
   3   1  10        0.36        7.59     12.00 o 
   4   1  10        0.53       -0.68      9.96 o 
   5   1  10       31.63       25.85     10.49 o 
   6   1  10        0.18        3.73     10.09 o 
   7   1  10       24.86       33.78     10.64 o 
   8   1  10       14.08       33.92     13.11 o 
   9   1  10        0.01        4.60     17.55 o 
   0   2  10     2316.86     2212.05     48.19 o 
   1   2  10       34.30       57.31     13.08 o 
   2   2  10      418.12      516.86     21.84 o 
   3   2  10       88.81       93.44     14.48 o 
   4   2  10      142.53      178.37     17.07 o 
   5   2  10       29.69       35.64     11.08 o 
   6   2  10      639.70      662.04     20.96 o 
   7   2  10       40.18       16.33     10.98 o 
   8   2  10      780.44      827.03     27.20 o 
   9   2  10       69.08       73.71     18.51 o 
   0   3  10        0.97      -10.38     22.48 o 
   1   3  10       66.48       91.63     15.26 o 
   2   3  10       42.38       13.67     13.81 o 
   3   3  10        1.72       11.30     13.52 o 
   4   3  10        4.45        0.57     13.32 o 
   5   3  10       45.19       62.71     13.53 o 
   6   3  10        8.11        0.66     13.92 o 
   7   3  10       65.55      105.12     14.92 o 
   8   3  10      111.09      102.95     17.54 o 
   0   4  10    10248.98     9296.23    129.39 o 
   1   4  10        0.68      165.78     17.80 o 
   2   4  10     7423.13     7908.69     81.44 o 
   3   4  10       31.45      136.39     16.25 o 
   4   4  10     6061.85     6712.87     72.58 o 
   5   4  10       97.39      185.74     17.03 o 
   6   4  10     6365.01     5915.26     67.72 o 
   0   5  10        3.09      -18.46     27.65 o 
   1   5  10        1.51        6.82     14.11 o 
   2   5  10       59.42       45.93     16.24 o 
   3   5  10        0.47       12.69     15.29 o 
                                                 
